# Supplementary material for: Aqua­(3-carboxybenzoato-κO 1)(nitrato-κO)(dipyrido[3,2-a:2′,3′-c]phenazine-κ2 N 4,N 5)copper(II)
Source: Acta Crystallogr Sect E Struct Rep Online. 2008 Sep 20;64(Pt 10):m1291–2. doi: 10.1107/S1600536808029449 (PMC2959361; doi:10.1107/S1600536808029449)
Supplement: Supplementary file 1 [file e-64-m1291-sup1.cif]

##############################################################################
###                                                                        ###
###        Electronic paper (Acta Crystallographica Section E)             ###
###                                                                        ###
##############################################################################
#                                                                            #
# This CIF contains the data in a paper accepted for publication in Acta     #
# Crystallographica Section E. It conforms to the requirements of Notes      #
# for Authors for Section E, and has been peer reviewed under the auspices   #
# of the IUCr Commission on Journals.                                        #
#                                                                            #
# Full details of the Crystallographic Information File format               #
# are given in the paper "The Crystallographic Information File (CIF):       #
# a New Standard Archive File for Crystallography" by S. R. Hall, F. H.      #
# Allen and I. D. Brown [Acta Cryst. (1991), A47, 655-685].                  #
#                                                                            #
# The current version of the core CIF dictionary is obtainable from          #
# ftp://ftp.iucr.org/pub/cif_core.dic. The current version number is 2.4.    #
#                                                                            #
# Software is freely available for graphical display of the structure(s) in  #
# this CIF.  For information consult the CIF home page http://www.iucr.org/  #
# cif/home.html                                                              #
#                                                                            #
# This file may be used for bona fide research purposes within the           #
# scientific community so long as proper attribution is given to the journal # 
# article from which it was obtained.                                        #
#                                                                            #
##############################################################################
                                             
data_I
_audit_creation_method     SHELXL97
_chemical_name_systematic
;
Aqua(3-carboxybenzoato-\k<i>O</i>^1^)(dipyrido[3,2-a:2',3'-c]phenazine-
\k^2^<i>N</i>^4^,<i>N</i>^5^)(nitrato-\k<i>O</i>)copper(II)
;
_chemical_name_common     ?
_chemical_formula_moiety     'C26 H17 Cu N5 O8'
_chemical_formula_sum     'C26 H17 Cu N5 O8'
_chemical_formula_iupac     '[Cu (C8 H5 O4) (N O3) (C18 H10 N4) (H2 O)]'
_chemical_formula_weight     590.99
_chemical_melting_point     ?
_symmetry_cell_setting     triclinic
_symmetry_space_group_name_H-M     'P -1'
_symmetry_space_group_name_Hall     '-P 1'
loop_
    _symmetry_equiv_pos_as_xyz
    'x, y, z'
    '-x, -y, -z'
_cell_length_a     7.8965(17)
_cell_length_b     11.295(4)
_cell_length_c     14.533(6)
_cell_angle_alpha     112.73(3)
_cell_angle_beta     90.94(3)
_cell_angle_gamma     102.60(2)
_cell_volume     1159.4(6)
_cell_formula_units_Z     2
_cell_measurement_reflns_used     2056
_cell_measurement_theta_min     2.96
_cell_measurement_theta_max     23.01
_cell_measurement_temperature     293(2)
_exptl_crystal_description     block
_exptl_crystal_colour     green
_exptl_crystal_size_max     0.37
_exptl_crystal_size_mid     0.32
_exptl_crystal_size_min     0.24
_exptl_crystal_density_diffrn     1.693
_exptl_crystal_density_meas     ?
_exptl_crystal_density_method     'not measured'
_exptl_crystal_F_000     602
_exptl_absorpt_coefficient_mu     1.009
_exptl_absorpt_correction_type     multi-scan
_exptl_absorpt_process_details     '(SADABS; Sheldrick, 1996)'
_exptl_absorpt_correction_T_min     0.7072
_exptl_absorpt_correction_T_max     0.7967
_exptl_special_details
;
;
_diffrn_ambient_temperature     293(2)
_diffrn_radiation_type     MoK\a
_diffrn_radiation_wavelength     0.71073
_diffrn_radiation_source     'fine-focus sealed tube'
_diffrn_radiation_monochromator     graphite
_diffrn_measurement_device_type     'Bruker APEX area-detector'
_diffrn_measurement_method     '\f and \w scans'
_diffrn_detector_area_resol_mean     ?
_diffrn_reflns_number     6320
_diffrn_reflns_av_R_equivalents     0.0361
_diffrn_reflns_av_sigmaI/netI     0.0683
_diffrn_reflns_theta_min     1.98
_diffrn_reflns_theta_max     27.50
_diffrn_reflns_theta_full     27.50
_diffrn_measured_fraction_theta_max     0.974
_diffrn_measured_fraction_theta_full     0.995
_diffrn_reflns_limit_h_min     -1
_diffrn_reflns_limit_h_max     10
_diffrn_reflns_limit_k_min     -13
_diffrn_reflns_limit_k_max     13
_diffrn_reflns_limit_l_min     -18
_diffrn_reflns_limit_l_max     18
_diffrn_standards_number     0
_diffrn_standards_interval_count     ?
_diffrn_standards_interval_time     0
_diffrn_standards_decay_%     0
_refine_special_details
;
Refinement of <i>F</i>^2^ against ALL reflections. The weighted <i>R</i>-factor
<i>wR</i> and goodness of fit <i>S</i> are based on <i>F</i>^2^, conventional
<i>R</i>-factors <i>R</i> are based on <i>F</i>, with <i>F</i> set to zero for
negative <i>F</i>^2^. The threshold expression of <i>F</i>^2^ >
\s(<i>F</i>^2^) is used only for calculating <i>R</i>-factors(gt) <i>etc</i>.
and is not relevant to the choice of reflections for refinement.
<i>R</i>-factors based on <i>F</i>^2^ are statistically about twice as large
as those based on <i>F</i>, and <i>R</i>- factors based on ALL data will be
even larger.
;
_reflns_number_total     5180
_reflns_number_gt     3353
_reflns_threshold_expression     I>2\s(I)
_refine_ls_structure_factor_coef     Fsqd
_refine_ls_matrix_type     full
_refine_ls_R_factor_all     0.1044
_refine_ls_R_factor_gt     0.0592
_refine_ls_wR_factor_gt     0.1565
_refine_ls_wR_factor_ref     0.1982
_refine_ls_goodness_of_fit_ref     1.015
_refine_ls_restrained_S_all     1.011
_refine_ls_number_reflns     5180
_refine_ls_number_parameters     367
_refine_ls_number_restraints     39
_refine_ls_hydrogen_treatment     mixed
_refine_ls_weighting_scheme     calc
_refine_ls_weighting_details
               'calc w = 1/[\s^2^(Fo^2^)+(0.1211P)^2^] where P=(Fo^2^+2Fc^2^)/3'
_atom_sites_solution_hydrogens     geom
_atom_sites_solution_primary     direct
_atom_sites_solution_secondary     difmap
_refine_ls_shift/su_max     0.000
_refine_ls_shift/su_mean     0.000
_refine_diff_density_max     0.601
_refine_diff_density_min     -0.918
_refine_ls_extinction_method     none
_refine_ls_extinction_coef     ?
loop_
    _atom_type_symbol
    _atom_type_description
    _atom_type_scat_dispersion_real
    _atom_type_scat_dispersion_imag
    _atom_type_scat_source
    'C' 'C' 0.0033 0.0016
                         'International Tables Vol C Tables 4.2.6.8 and 6.1.1.4'
    'H' 'H' 0.0000 0.0000
                         'International Tables Vol C Tables 4.2.6.8 and 6.1.1.4'
    'N' 'N' 0.0061 0.0033
                         'International Tables Vol C Tables 4.2.6.8 and 6.1.1.4'
    'O' 'O' 0.0106 0.0060
                         'International Tables Vol C Tables 4.2.6.8 and 6.1.1.4'
    'Cu' 'Cu' 0.3201 1.2651
                         'International Tables Vol C Tables 4.2.6.8 and 6.1.1.4'
_computing_data_collection     'SMART (Bruker, 2001)'
_computing_cell_refinement     'SAINT (Bruker, 2001)'
_computing_data_reduction     'SAINT (Bruker, 2001)'
_computing_structure_solution     'SHELXS97 (Sheldrick, 2008)'
_computing_structure_refinement     'SHELXL97 (Sheldrick, 2008)'
_computing_molecular_graphics     'SHELXTL (Sheldrick, 2008)'
_computing_publication_material     'SHELXTL (Sheldrick, 2008)'
loop_
    _atom_site_type_symbol
    _atom_site_label
    _atom_site_fract_x
    _atom_site_fract_y
    _atom_site_fract_z
    _atom_site_U_iso_or_equiv
    _atom_site_adp_type
    _atom_site_calc_flag
    _atom_site_refinement_flags
    _atom_site_occupancy
    _atom_site_disorder_assembly
    _atom_site_disorder_group
    Cu Cu1 -0.27167(8) 0.70493(5) 0.50884(4) 0.0396(2) Uani d . 1 . .
    C C1 -0.2797(7) 0.4150(4) 0.4401(3) 0.0445(11) Uani d . 1 . .
    H H1A -0.2211 0.4354 0.5023 0.053 Uiso calc R 1 . .
    C C2 -0.3193(7) 0.2855(5) 0.3703(4) 0.0497(13) Uani d . 1 . .
    H H2A -0.2915 0.2195 0.3865 0.060 Uiso calc R 1 . .
    C C3 -0.4002(7) 0.2552(5) 0.2769(4) 0.0428(11) Uani d . 1 . .
    H H3A -0.4269 0.1684 0.2293 0.051 Uiso calc R 1 . .
    C C4 -0.4426(6) 0.3552(4) 0.2532(3) 0.0345(9) Uani d . 1 . .
    C C5 -0.5234(6) 0.3340(4) 0.1558(3) 0.0342(9) Uani d . 1 . .
    C C6 -0.6258(6) 0.1988(4) -0.0066(3) 0.0373(10) Uani d . 1 . .
    C C7 -0.6553(7) 0.0742(4) -0.0887(3) 0.0432(11) Uani d . 1 . .
    H H7A -0.6148 0.0059 -0.0826 0.052 Uiso calc R 1 . .
    C C8 -0.7424(7) 0.0553(5) -0.1756(4) 0.0495(12) Uani d . 1 . .
    H H8A -0.7629 -0.0272 -0.2287 0.059 Uiso calc R 1 . .
    C C9 -0.8031(7) 0.1561(5) -0.1884(3) 0.0484(12) Uani d . 1 . .
    H H9A -0.8635 0.1398 -0.2492 0.058 Uiso calc R 1 . .
    C C10 -0.7739(7) 0.2774(5) -0.1122(4) 0.0485(12) Uani d . 1 . .
    H H10A -0.8133 0.3445 -0.1211 0.058 Uiso calc R 1 . .
    C C11 -0.6829(6) 0.3022(4) -0.0187(3) 0.0385(10) Uani d . 1 . .
    C C12 -0.5768(6) 0.4395(4) 0.1423(3) 0.0345(9) Uani d . 1 . .
    C C13 -0.5442(6) 0.5688(4) 0.2256(3) 0.0370(10) Uani d . 1 . .
    C C14 -0.6011(7) 0.6754(5) 0.2202(4) 0.0449(11) Uani d . 1 . .
    H H14A -0.6635 0.6660 0.1619 0.054 Uiso calc R 1 . .
    C C15 -0.5634(7) 0.7937(5) 0.3021(4) 0.0491(12) Uani d . 1 . .
    H H15A -0.6028 0.8646 0.3003 0.059 Uiso calc R 1 . .
    C C16 -0.4675(7) 0.8076(4) 0.3869(4) 0.0469(12) Uani d . 1 . .
    H H16A -0.4391 0.8897 0.4408 0.056 Uiso calc R 1 . .
    C C17 -0.4550(6) 0.5890(4) 0.3143(3) 0.0345(9) Uani d . 1 . .
    C C18 -0.4036(6) 0.4815(4) 0.3297(3) 0.0336(9) Uani d . 1 . .
    C C19 0.1568(7) 0.8271(5) 1.0427(4) 0.0454(11) Uani d . 1 . .
    C C20 0.0882(6) 0.7361(4) 0.9360(3) 0.0374(10) Uani d . 1 . .
    C C21 0.0985(7) 0.6051(5) 0.9002(4) 0.0456(11) Uani d . 1 . .
    H H21A 0.1474 0.5744 0.9426 0.055 Uiso calc R 1 . .
    C C22 0.0371(7) 0.5205(5) 0.8029(4) 0.0486(12) Uani d . 1 . .
    H H22A 0.0477 0.4335 0.7788 0.058 Uiso calc R 1 . .
    C C23 -0.0412(7) 0.5655(5) 0.7404(4) 0.0441(11) Uani d . 1 . .
    H H23A -0.0831 0.5081 0.6744 0.053 Uiso calc R 1 . .
    C C24 -0.0572(6) 0.6956(4) 0.7756(3) 0.0352(9) Uani d . 1 . .
    C C25 0.0095(6) 0.7805(4) 0.8736(3) 0.0364(9) Uani d . 1 . .
    H H25A 0.0013 0.8680 0.8978 0.044 Uiso calc R 1 . .
    C C26 -0.1412(6) 0.7470(4) 0.7111(3) 0.0370(10) Uani d . 1 . .
    N N1 -0.3230(5) 0.5117(4) 0.4209(3) 0.0382(8) Uani d . 1 . .
    N N2 -0.4136(5) 0.7078(3) 0.3947(3) 0.0390(8) Uani d . 1 . .
    N N3 -0.5463(5) 0.2151(3) 0.0821(3) 0.0372(8) Uani d . 1 . .
    N N4 -0.6549(5) 0.4244(4) 0.0569(3) 0.0389(8) Uani d . 1 . .
    N N5 0.0836(6) 0.8341(4) 0.4567(3) 0.0484(10) Uani d U 1 . .
    O O1 0.2191(6) 0.7958(4) 1.1021(3) 0.0698(12) Uani d U 1 . .
    O O2 0.1382(6) 0.9481(3) 1.0633(2) 0.0592(10) Uani d U 1 . .
    H H2B 0.1490 0.9896 1.1243 0.089 Uiso calc R 1 . .
    O O3 -0.1920(5) 0.6681(3) 0.6212(2) 0.0463(8) Uani d U 1 . .
    O O4 -0.1588(5) 0.8630(3) 0.7480(2) 0.0508(9) Uani d U 1 . .
    O O5 0.2236(7) 0.8977(5) 0.5054(4) 0.0954(17) Uani d U 1 . .
    O O6 0.0214(9) 0.8751(6) 0.4026(5) 0.113(2) Uani d . 1 . .
    O O7 0.0063(5) 0.7317(4) 0.4652(4) 0.0729(12) Uani d . 1 . .
    O O1W -0.2595(6) 0.8908(3) 0.5905(2) 0.0525(9) Uani d D 1 . .
    H H1WA -0.211(8) 0.953(4) 0.574(4) 0.079 Uiso d D 1 . .
    H H1WB -0.250(8) 0.915(5) 0.6533(16) 0.079 Uiso d D 1 . .
loop_
    _atom_site_aniso_label
    _atom_site_aniso_U_11
    _atom_site_aniso_U_22
    _atom_site_aniso_U_33
    _atom_site_aniso_U_12
    _atom_site_aniso_U_13
    _atom_site_aniso_U_23
    Cu1 0.0579(4) 0.0285(3) 0.0284(3) 0.0089(2) 0.0000(2) 0.0082(2)
    C1 0.061(3) 0.037(2) 0.034(2) 0.014(2) -0.003(2) 0.0122(19)
    C2 0.077(4) 0.036(2) 0.037(2) 0.022(2) -0.004(2) 0.012(2)
    C3 0.053(3) 0.035(2) 0.040(2) 0.018(2) -0.002(2) 0.0102(19)
    C4 0.038(2) 0.030(2) 0.036(2) 0.0091(18) 0.0024(18) 0.0132(17)
    C5 0.038(2) 0.033(2) 0.031(2) 0.0103(18) 0.0010(17) 0.0112(17)
    C6 0.039(2) 0.037(2) 0.034(2) 0.0111(19) 0.0034(18) 0.0112(18)
    C7 0.054(3) 0.035(2) 0.036(2) 0.014(2) 0.000(2) 0.0080(19)
    C8 0.061(3) 0.043(3) 0.036(2) 0.016(2) -0.004(2) 0.004(2)
    C9 0.055(3) 0.052(3) 0.030(2) 0.012(2) -0.009(2) 0.009(2)
    C10 0.061(3) 0.046(3) 0.039(2) 0.014(2) -0.006(2) 0.017(2)
    C11 0.045(3) 0.039(2) 0.028(2) 0.006(2) -0.0012(18) 0.0119(18)
    C12 0.040(2) 0.032(2) 0.032(2) 0.0112(18) 0.0012(18) 0.0120(17)
    C13 0.043(3) 0.029(2) 0.039(2) 0.0076(18) 0.0063(19) 0.0141(18)
    C14 0.058(3) 0.039(2) 0.040(2) 0.017(2) -0.002(2) 0.016(2)
    C15 0.070(3) 0.033(2) 0.048(3) 0.022(2) 0.001(2) 0.014(2)
    C16 0.060(3) 0.031(2) 0.043(3) 0.013(2) -0.006(2) 0.0077(19)
    C17 0.043(3) 0.027(2) 0.033(2) 0.0094(18) 0.0053(18) 0.0111(17)
    C18 0.039(2) 0.032(2) 0.031(2) 0.0107(18) 0.0029(17) 0.0120(17)
    C19 0.058(3) 0.044(3) 0.038(2) 0.022(2) 0.007(2) 0.016(2)
    C20 0.045(3) 0.036(2) 0.034(2) 0.0164(19) 0.0066(19) 0.0137(18)
    C21 0.058(3) 0.042(2) 0.043(3) 0.023(2) 0.006(2) 0.017(2)
    C22 0.064(3) 0.036(2) 0.044(3) 0.020(2) 0.005(2) 0.009(2)
    C23 0.053(3) 0.036(2) 0.038(2) 0.013(2) 0.006(2) 0.0075(19)
    C24 0.042(2) 0.032(2) 0.030(2) 0.0073(18) 0.0031(18) 0.0116(17)
    C25 0.045(3) 0.031(2) 0.032(2) 0.0123(18) 0.0029(18) 0.0100(17)
    C26 0.047(3) 0.032(2) 0.030(2) 0.0065(19) 0.0021(18) 0.0119(17)
    N1 0.050(2) 0.0337(18) 0.0276(17) 0.0102(16) -0.0008(16) 0.0085(15)
    N2 0.049(2) 0.0276(17) 0.0358(19) 0.0090(16) 0.0033(17) 0.0078(15)
    N3 0.045(2) 0.0322(18) 0.0342(19) 0.0120(16) 0.0000(16) 0.0114(15)
    N4 0.047(2) 0.0344(19) 0.0336(19) 0.0096(16) 0.0002(16) 0.0124(15)
    N5 0.054(3) 0.041(2) 0.057(3) 0.015(2) 0.009(2) 0.023(2)
    O1 0.104(3) 0.067(3) 0.047(2) 0.045(2) -0.011(2) 0.0204(19)
    O2 0.101(3) 0.0427(19) 0.0304(17) 0.024(2) -0.0060(18) 0.0078(15)
    O3 0.074(2) 0.0329(16) 0.0273(15) 0.0122(16) -0.0032(15) 0.0083(12)
    O4 0.085(3) 0.0340(16) 0.0269(15) 0.0175(17) -0.0052(16) 0.0045(13)
    O5 0.079(3) 0.071(3) 0.118(4) -0.008(3) -0.017(3) 0.035(3)
    O6 0.140(5) 0.120(5) 0.116(5) 0.035(4) -0.009(4) 0.086(4)
    O7 0.062(3) 0.056(2) 0.117(4) 0.015(2) 0.021(2) 0.052(3)
    O1W 0.090(3) 0.0293(16) 0.0361(17) 0.0128(17) -0.0001(18) 0.0122(14)
_geom_special_details
;
All e.s.d.'s (except the e.s.d. in the dihedral angle between two l.s. planes)
are estimated using the full covariance matrix. The cell e.s.d.'s are taken
into account individually in the estimation of e.s.d.'s in distances, angles
and torsion angles; correlations between e.s.d.'s in cell parameters are only
used when they are defined by crystal symmetry. An approximate (isotropic)
treatment of cell e.s.d.'s is used for estimating e.s.d.'s involving l.s.
planes.
;
loop_
    _geom_bond_atom_site_label_1
    _geom_bond_atom_site_label_2
    _geom_bond_site_symmetry_2
    _geom_bond_distance
    _geom_bond_publ_flag
    Cu1 O1W . 1.952(3) yes
    Cu1 O3 . 1.960(3) yes
    Cu1 N1 . 2.000(4) yes
    Cu1 N2 . 2.001(4) yes
    Cu1 O7 . 2.284(4) yes
    C1 N1 . 1.336(6) ?
    C1 C2 . 1.381(6) ?
    C1 H1A . 0.9300 ?
    C2 C3 . 1.374(6) ?
    C2 H2A . 0.9300 ?
    C3 C4 . 1.403(6) ?
    C3 H3A . 0.9300 ?
    C4 C18 . 1.392(6) ?
    C4 C5 . 1.452(6) ?
    C5 N3 . 1.327(5) ?
    C5 C12 . 1.426(6) ?
    C6 N3 . 1.352(5) ?
    C6 C11 . 1.409(6) ?
    C6 C7 . 1.418(6) ?
    C7 C8 . 1.346(7) ?
    C7 H7A . 0.9300 ?
    C8 C9 . 1.400(7) ?
    C8 H8A . 0.9300 ?
    C9 C10 . 1.355(7) ?
    C9 H9A . 0.9300 ?
    C10 C11 . 1.425(6) ?
    C10 H10A . 0.9300 ?
    C11 N4 . 1.358(5) ?
    C12 N4 . 1.310(6) ?
    C12 C13 . 1.458(6) ?
    C13 C17 . 1.372(6) ?
    C13 C14 . 1.402(6) ?
    C14 C15 . 1.370(7) ?
    C14 H14A . 0.9300 ?
    C15 C16 . 1.373(7) ?
    C15 H15A . 0.9300 ?
    C16 N2 . 1.331(6) ?
    C16 H16A . 0.9300 ?
    C17 N2 . 1.363(5) ?
    C17 C18 . 1.454(6) ?
    C18 N1 . 1.343(5) ?
    C19 O1 . 1.188(6) ?
    C19 O2 . 1.324(6) ?
    C19 C20 . 1.501(7) ?
    C20 C21 . 1.387(6) ?
    C20 C25 . 1.389(6) ?
    C21 C22 . 1.371(7) ?
    C21 H21A . 0.9300 ?
    C22 C23 . 1.394(7) ?
    C22 H22A . 0.9300 ?
    C23 C24 . 1.393(6) ?
    C23 H23A . 0.9300 ?
    C24 C25 . 1.387(6) ?
    C24 C26 . 1.491(6) ?
    C25 H25A . 0.9300 ?
    C26 O4 . 1.250(5) ?
    C26 O3 . 1.261(5) ?
    N5 O6 . 1.201(6) ?
    N5 O5 . 1.215(6) ?
    N5 O7 . 1.236(5) ?
    O2 H2B . 0.8200 ?
    O1W H1WA . 0.841(19) ?
    O1W H1WB . 0.842(19) ?
loop_
    _geom_angle_atom_site_label_1
    _geom_angle_atom_site_label_2
    _geom_angle_atom_site_label_3
    _geom_angle_site_symmetry_1
    _geom_angle_site_symmetry_3
    _geom_angle
    _geom_angle_publ_flag
    O1W Cu1 O3 . . 94.58(14) yes
    O1W Cu1 N1 . . 171.25(17) yes
    O3 Cu1 N1 . . 89.65(14) yes
    O1W Cu1 N2 . . 92.03(15) yes
    O3 Cu1 N2 . . 164.17(16) yes
    N1 Cu1 N2 . . 82.02(15) yes
    O1W Cu1 O7 . . 97.54(17) yes
    O3 Cu1 O7 . . 89.57(16) yes
    N1 Cu1 O7 . . 90.14(16) yes
    N2 Cu1 O7 . . 103.82(17) yes
    N1 C1 C2 . . 122.1(4) ?
    N1 C1 H1A . . 119.0 ?
    C2 C1 H1A . . 119.0 ?
    C3 C2 C1 . . 119.4(4) ?
    C3 C2 H2A . . 120.3 ?
    C1 C2 H2A . . 120.3 ?
    C2 C3 C4 . . 120.0(4) ?
    C2 C3 H3A . . 120.0 ?
    C4 C3 H3A . . 120.0 ?
    C18 C4 C3 . . 116.3(4) ?
    C18 C4 C5 . . 119.5(4) ?
    C3 C4 C5 . . 124.2(4) ?
    N3 C5 C12 . . 122.1(4) ?
    N3 C5 C4 . . 118.1(4) ?
    C12 C5 C4 . . 119.8(4) ?
    N3 C6 C11 . . 121.4(4) ?
    N3 C6 C7 . . 119.3(4) ?
    C11 C6 C7 . . 119.2(4) ?
    C8 C7 C6 . . 119.6(4) ?
    C8 C7 H7A . . 120.2 ?
    C6 C7 H7A . . 120.2 ?
    C7 C8 C9 . . 122.0(4) ?
    C7 C8 H8A . . 119.0 ?
    C9 C8 H8A . . 119.0 ?
    C10 C9 C8 . . 120.1(4) ?
    C10 C9 H9A . . 119.9 ?
    C8 C9 H9A . . 119.9 ?
    C9 C10 C11 . . 120.1(5) ?
    C9 C10 H10A . . 120.0 ?
    C11 C10 H10A . . 120.0 ?
    N4 C11 C6 . . 121.7(4) ?
    N4 C11 C10 . . 119.3(4) ?
    C6 C11 C10 . . 119.0(4) ?
    N4 C12 C5 . . 122.1(4) ?
    N4 C12 C13 . . 118.4(4) ?
    C5 C12 C13 . . 119.5(4) ?
    C17 C13 C14 . . 117.5(4) ?
    C17 C13 C12 . . 119.5(4) ?
    C14 C13 C12 . . 123.0(4) ?
    C15 C14 C13 . . 119.0(4) ?
    C15 C14 H14A . . 120.5 ?
    C13 C14 H14A . . 120.5 ?
    C14 C15 C16 . . 120.1(4) ?
    C14 C15 H15A . . 120.0 ?
    C16 C15 H15A . . 120.0 ?
    N2 C16 C15 . . 122.3(4) ?
    N2 C16 H16A . . 118.9 ?
    C15 C16 H16A . . 118.9 ?
    N2 C17 C13 . . 123.4(4) ?
    N2 C17 C18 . . 115.2(4) ?
    C13 C17 C18 . . 121.4(4) ?
    N1 C18 C4 . . 123.9(4) ?
    N1 C18 C17 . . 116.1(4) ?
    C4 C18 C17 . . 120.0(4) ?
    O1 C19 O2 . . 123.7(5) ?
    O1 C19 C20 . . 125.0(5) ?
    O2 C19 C20 . . 111.3(4) ?
    C21 C20 C25 . . 119.6(4) ?
    C21 C20 C19 . . 119.7(4) ?
    C25 C20 C19 . . 120.7(4) ?
    C22 C21 C20 . . 120.6(5) ?
    C22 C21 H21A . . 119.7 ?
    C20 C21 H21A . . 119.7 ?
    C21 C22 C23 . . 119.6(4) ?
    C21 C22 H22A . . 120.2 ?
    C23 C22 H22A . . 120.2 ?
    C24 C23 C22 . . 120.7(4) ?
    C24 C23 H23A . . 119.6 ?
    C22 C23 H23A . . 119.6 ?
    C25 C24 C23 . . 118.7(4) ?
    C25 C24 C26 . . 119.1(4) ?
    C23 C24 C26 . . 122.2(4) ?
    C24 C25 C20 . . 120.7(4) ?
    C24 C25 H25A . . 119.6 ?
    C20 C25 H25A . . 119.6 ?
    O4 C26 O3 . . 123.8(4) ?
    O4 C26 C24 . . 119.4(4) ?
    O3 C26 C24 . . 116.8(4) ?
    C1 N1 C18 . . 118.3(4) ?
    C1 N1 Cu1 . . 128.4(3) ?
    C18 N1 Cu1 . . 113.1(3) ?
    C16 N2 C17 . . 117.7(4) ?
    C16 N2 Cu1 . . 129.4(3) ?
    C17 N2 Cu1 . . 112.9(3) ?
    C5 N3 C6 . . 116.1(4) ?
    C12 N4 C11 . . 116.4(4) ?
    O6 N5 O5 . . 118.2(5) ?
    O6 N5 O7 . . 121.5(5) ?
    O5 N5 O7 . . 120.3(5) ?
    C19 O2 H2B . . 109.5 ?
    C26 O3 Cu1 . . 128.9(3) ?
    N5 O7 Cu1 . . 121.6(3) ?
    Cu1 O1W H1WA . . 123(4) ?
    Cu1 O1W H1WB . . 117(4) ?
    H1WA O1W H1WB . . 111(3) ?
loop_
    _geom_torsion_atom_site_label_1
    _geom_torsion_atom_site_label_2
    _geom_torsion_atom_site_label_3
    _geom_torsion_atom_site_label_4
    _geom_torsion_site_symmetry_1
    _geom_torsion_site_symmetry_2
    _geom_torsion_site_symmetry_3
    _geom_torsion_site_symmetry_4
    _geom_torsion
    _geom_torsion_publ_flag
    N1 C1 C2 C3 . . . . 2.4(8) ?
    C1 C2 C3 C4 . . . . -0.3(8) ?
    C2 C3 C4 C18 . . . . -2.2(7) ?
    C2 C3 C4 C5 . . . . 178.2(5) ?
    C18 C4 C5 N3 . . . . 174.7(4) ?
    C3 C4 C5 N3 . . . . -5.6(7) ?
    C18 C4 C5 C12 . . . . -5.8(6) ?
    C3 C4 C5 C12 . . . . 173.9(4) ?
    N3 C6 C7 C8 . . . . 176.6(5) ?
    C11 C6 C7 C8 . . . . -2.3(7) ?
    C6 C7 C8 C9 . . . . 1.1(8) ?
    C7 C8 C9 C10 . . . . 0.4(9) ?
    C8 C9 C10 C11 . . . . -0.6(8) ?
    N3 C6 C11 N4 . . . . 2.5(7) ?
    C7 C6 C11 N4 . . . . -178.7(4) ?
    N3 C6 C11 C10 . . . . -176.8(4) ?
    C7 C6 C11 C10 . . . . 2.0(7) ?
    C9 C10 C11 N4 . . . . -179.9(5) ?
    C9 C10 C11 C6 . . . . -0.6(8) ?
    N3 C5 C12 N4 . . . . 1.5(7) ?
    C4 C5 C12 N4 . . . . -178.0(4) ?
    N3 C5 C12 C13 . . . . -178.5(4) ?
    C4 C5 C12 C13 . . . . 2.0(6) ?
    N4 C12 C13 C17 . . . . -176.8(4) ?
    C5 C12 C13 C17 . . . . 3.1(7) ?
    N4 C12 C13 C14 . . . . 3.7(7) ?
    C5 C12 C13 C14 . . . . -176.3(4) ?
    C17 C13 C14 C15 . . . . 0.9(7) ?
    C12 C13 C14 C15 . . . . -179.6(5) ?
    C13 C14 C15 C16 . . . . 1.6(8) ?
    C14 C15 C16 N2 . . . . -2.6(9) ?
    C14 C13 C17 N2 . . . . -2.8(7) ?
    C12 C13 C17 N2 . . . . 177.7(4) ?
    C14 C13 C17 C18 . . . . 174.9(4) ?
    C12 C13 C17 C18 . . . . -4.6(7) ?
    C3 C4 C18 N1 . . . . 2.9(7) ?
    C5 C4 C18 N1 . . . . -177.4(4) ?
    C3 C4 C18 C17 . . . . -175.3(4) ?
    C5 C4 C18 C17 . . . . 4.4(6) ?
    N2 C17 C18 N1 . . . . 0.4(6) ?
    C13 C17 C18 N1 . . . . -177.5(4) ?
    N2 C17 C18 C4 . . . . 178.7(4) ?
    C13 C17 C18 C4 . . . . 0.8(7) ?
    O1 C19 C20 C21 . . . . -1.2(8) ?
    O2 C19 C20 C21 . . . . 179.2(5) ?
    O1 C19 C20 C25 . . . . 176.7(5) ?
    O2 C19 C20 C25 . . . . -2.9(7) ?
    C25 C20 C21 C22 . . . . 2.3(8) ?
    C19 C20 C21 C22 . . . . -179.8(5) ?
    C20 C21 C22 C23 . . . . -2.0(8) ?
    C21 C22 C23 C24 . . . . 0.2(8) ?
    C22 C23 C24 C25 . . . . 1.3(7) ?
    C22 C23 C24 C26 . . . . -179.6(5) ?
    C23 C24 C25 C20 . . . . -1.0(7) ?
    C26 C24 C25 C20 . . . . 179.9(4) ?
    C21 C20 C25 C24 . . . . -0.8(7) ?
    C19 C20 C25 C24 . . . . -178.7(4) ?
    C25 C24 C26 O4 . . . . -4.0(7) ?
    C23 C24 C26 O4 . . . . 176.9(5) ?
    C25 C24 C26 O3 . . . . 176.6(4) ?
    C23 C24 C26 O3 . . . . -2.5(7) ?
    C2 C1 N1 C18 . . . . -1.7(7) ?
    C2 C1 N1 Cu1 . . . . -177.8(4) ?
    C4 C18 N1 C1 . . . . -1.0(7) ?
    C17 C18 N1 C1 . . . . 177.3(4) ?
    C4 C18 N1 Cu1 . . . . 175.7(4) ?
    C17 C18 N1 Cu1 . . . . -6.1(5) ?
    O3 Cu1 N1 C1 . . . . -10.2(4) ?
    N2 Cu1 N1 C1 . . . . -176.7(4) ?
    O7 Cu1 N1 C1 . . . . 79.3(4) ?
    O3 Cu1 N1 C18 . . . . 173.5(3) ?
    N2 Cu1 N1 C18 . . . . 7.0(3) ?
    O7 Cu1 N1 C18 . . . . -96.9(3) ?
    C15 C16 N2 C17 . . . . 0.8(8) ?
    C15 C16 N2 Cu1 . . . . 179.2(4) ?
    C13 C17 N2 C16 . . . . 2.0(7) ?
    C18 C17 N2 C16 . . . . -175.8(4) ?
    C13 C17 N2 Cu1 . . . . -176.7(4) ?
    C18 C17 N2 Cu1 . . . . 5.5(5) ?
    O1W Cu1 N2 C16 . . . . 1.2(5) ?
    O3 Cu1 N2 C16 . . . . 115.8(6) ?
    N1 Cu1 N2 C16 . . . . 174.7(5) ?
    O7 Cu1 N2 C16 . . . . -97.1(5) ?
    O1W Cu1 N2 C17 . . . . 179.7(3) ?
    O3 Cu1 N2 C17 . . . . -65.7(6) ?
    N1 Cu1 N2 C17 . . . . -6.8(3) ?
    O7 Cu1 N2 C17 . . . . 81.4(3) ?
    C12 C5 N3 C6 . . . . -1.0(6) ?
    C4 C5 N3 C6 . . . . 178.5(4) ?
    C11 C6 N3 C5 . . . . -0.9(6) ?
    C7 C6 N3 C5 . . . . -179.7(4) ?
    C5 C12 N4 C11 . . . . 0.1(7) ?
    C13 C12 N4 C11 . . . . -179.9(4) ?
    C6 C11 N4 C12 . . . . -2.0(7) ?
    C10 C11 N4 C12 . . . . 177.3(4) ?
    O4 C26 O3 Cu1 . . . . 11.6(7) ?
    C24 C26 O3 Cu1 . . . . -169.0(3) ?
    O1W Cu1 O3 C26 . . . . -4.4(4) ?
    N1 Cu1 O3 C26 . . . . -176.7(4) ?
    N2 Cu1 O3 C26 . . . . -118.7(6) ?
    O7 Cu1 O3 C26 . . . . 93.1(4) ?
    O6 N5 O7 Cu1 . . . . -54.7(7) ?
    O5 N5 O7 Cu1 . . . . 123.5(5) ?
    O1W Cu1 O7 N5 . . . . -30.2(5) ?
    O3 Cu1 O7 N5 . . . . -124.7(4) ?
    N1 Cu1 O7 N5 . . . . 145.6(4) ?
    N2 Cu1 O7 N5 . . . . 63.8(5) ?
loop_
    _geom_hbond_atom_site_label_D
    _geom_hbond_atom_site_label_H
    _geom_hbond_atom_site_label_A
    _geom_hbond_site_symmetry_A
    _geom_hbond_distance_DH
    _geom_hbond_distance_HA
    _geom_hbond_distance_DA
    _geom_hbond_angle_DHA
    O1W H1WA O6 2_576 0.841(19) 2.08(3) 2.856(7) 153(5)
    O1W H1WA O5 2_576 0.841(19) 2.41(3) 3.165(6) 151(6)
    O1W H1WB O4 . 0.842(19) 1.88(4) 2.565(5) 138(6)
    O2 H2B O4 2_577 0.82 1.94 2.722(4) 159
data_global
_journal_date_recd_electronic     2008-08-22
_journal_date_accepted     2008-09-14
_journal_name_full     'Acta Crystallographica, Section E'
_journal_year     2008
_journal_volume     64
_journal_issue     10
_journal_page_first     m1291
_journal_page_last     m1292
_journal_paper_category     QM
_journal_coeditor_code     LH2688
_publ_contact_author_name     'Li, Xiao-Feng'
_publ_contact_author_address
;
Institute of Marine Materials Science and Engineering
Shanghai Maritime University
Shanghai 200135
People's Republic of China
;
_publ_contact_author_email     lxf_shmtu@yahoo.com.cn
_publ_contact_author_fax     ?
_publ_contact_author_phone     ?
_publ_section_title
;\
Aqua(3-carboxybenzoato-\k<i>O</i>^1^)(dipyrido[3,2-a:2',3'-c]phenazine-\
\k^2^<i>N</i>^4^,<i>N</i>^5^)(nitrato-\k<i>O</i>)copper(II)
;
loop_
    _publ_author_name
    _publ_author_address
    'An, Yan'
;
Institute of Marine Materials Science and Engineering
Shanghai Maritime University
Shanghai 200135
People's Republic of China
;
    'Li, Xiao-Feng'
;
Institute of Marine Materials Science and Engineering
Shanghai Maritime University
Shanghai 200135
People's Republic of China
;
    'Dong, Li-Hua'
;
Institute of Marine Materials Science and Engineering
Shanghai Maritime University
Shanghai 200135
People's Republic of China
;
    'Yin, Yan-Sheng'
;
Institute of Marine Materials Science and Engineering
Shanghai Maritime University
Shanghai 200135
People's Republic of China
;
