# Supplementary material for: Aqua­(3-carboxybenzoato-κO 1)(nitrato-κO)(dipyrido[3,2-a:2′,3′-c]phenazine-κ2 N 4,N 5)copper(II)
Source: Acta Crystallogr Sect E Struct Rep Online. 2008 Sep 20;64(Pt 10):m1291–2. doi: 10.1107/S1600536808029449 (PMC2959361; doi:10.1107/S1600536808029449)
Supplement: Supplementary file 2 [file e-64-m1291-Isup2.hkl]

# 
# h,k,l, Fc-squared, Fo-squared, sigma(Fo-squared) and status flag 
# 
data_I
_shelx_title ' 2 in P-1' 
_shelx_refln_list_code          4 
_shelx_F_calc_maximum      333.72 
_exptl_crystal_F_000       602.00 
_reflns_d_resolution_high  0.7697 
 
loop_ 
 _symmetry_equiv_pos_as_xyz 
 'x, y, z' 
 '-x, -y, -z' 
 
_cell_length_a     7.8965 
_cell_length_b    11.2948 
_cell_length_c    14.5331 
_cell_angle_alpha 112.731 
_cell_angle_beta   90.939 
_cell_angle_gamma 102.604 
 
_shelx_F_squared_multiplier     1.000 
 
loop_ 
 _refln_index_h 
 _refln_index_k 
 _refln_index_l 
 _refln_F_squared_calc 
 _refln_F_squared_meas 
 _refln_F_squared_sigma 
 _refln_observed_status 
   1   0   0      392.56      387.42     21.99 o 
   2   0   0      674.16      570.31     24.50 o 
   3   0   0      185.79      218.38     11.06 o 
   4   0   0     1014.77     1080.69     35.81 o 
   5   0   0        8.53        7.04      8.54 o 
   6   0   0      216.88      249.03     15.33 o 
   7   0   0      211.45      239.23     19.73 o 
   8   0   0        3.20       -1.01     11.81 o 
   9   0   0        0.49       12.56     16.84 o 
 -10   1   0       14.17       17.46     21.23 o 
  -9   1   0       34.64       14.32     18.72 o 
  -8   1   0      109.92      174.65     24.12 o 
  -7   1   0        9.46        8.80     12.69 o 
  -6   1   0       53.67       25.63     11.69 o 
  -5   1   0      477.52      547.19     17.72 o 
  -4   1   0        6.69        0.25      6.66 o 
  -3   1   0     6623.45     7430.54    174.40 o 
  -2   1   0     4309.18     5164.49    134.44 o 
  -1   1   0    15928.14    17890.02    188.53 o 
   0   1   0     1814.16      727.21    959.88 o 
   1   1   0      399.20      427.58     17.65 o 
   2   1   0      119.86      134.69      9.05 o 
   3   1   0      254.94      237.22     10.93 o 
   4   1   0        6.36        8.80     11.18 o 
   5   1   0       43.16       33.05      9.42 o 
   6   1   0      272.18      378.32     20.10 o 
   7   1   0       48.76       57.92     17.72 o 
   8   1   0        3.22        3.64     13.32 o 
   9   1   0       26.23       23.87     16.84 o 
 -10   2   0        3.32      -15.20     15.20 o 
  -9   2   0       11.53        9.30     15.71 o 
  -8   2   0       50.93       57.42     18.72 o 
  -7   2   0      132.04      154.92     16.84 o 
  -6   2   0       62.98       62.57     12.06 o 
  -5   2   0      177.59      181.18     12.06 o 
  -4   2   0     1360.60     1321.18     51.26 o 
  -3   2   0      138.50      149.02      9.05 o 
  -2   2   0       65.30       84.31      7.29 o 
  -1   2   0      557.47      646.07     20.98 o 
   0   2   0    13772.42    13582.76    125.54 o 
   1   2   0      818.12      676.48     19.08 o 
   2   2   0      730.76      678.62     29.28 o 
   3   2   0       91.29       70.74      8.67 o 
   4   2   0      182.36      193.37     12.94 o 
   5   2   0      150.48      178.80     13.70 o 
   6   2   0       69.04       83.81     13.82 o 
   7   2   0       42.58       46.99     15.33 o 
   8   2   0        0.72       -7.16     13.32 o 
   9   2   0        9.87       21.49     17.97 o 
 -10   3   0       11.85       26.51     15.83 o 
  -9   3   0       33.76       76.52     23.62 o 
  -8   3   0        3.10        9.93     16.08 o 
  -7   3   0      171.09      218.25     18.34 o 
  -6   3   0       24.30       30.03     14.83 o 
  -5   3   0     1091.95     1284.87     56.67 o 
  -4   3   0      389.07      382.22     15.83 o 
  -3   3   0      768.84      855.78     41.71 o 
  -2   3   0     3781.61     3663.13    118.86 o 
  -1   3   0     1757.23     1822.32     64.33 o 
   0   3   0        9.22        6.59      7.85 o 
   1   3   0        6.25       -1.13      6.66 o 
   2   3   0      468.88      411.62     19.60 o 
   3   3   0       57.51       45.74      9.30 o 
   4   3   0      170.48      172.14     15.83 o 
   5   3   0        1.40       -4.52     13.95 o 
   6   3   0      388.64      441.40     23.24 o 
   7   3   0        0.16        5.53     11.94 o 
   8   3   0       21.73       38.57     17.46 o 
   9   3   0        2.20       19.22     18.60 o 
 -10   4   0        3.26      -17.59     17.59 o 
  -9   4   0        1.82       16.46     17.46 o 
  -8   4   0      128.08      100.27     20.86 o 
  -7   4   0        0.04        4.40     11.06 o 
  -6   4   0      243.54      265.37     15.83 o 
  -5   4   0      849.27      863.83     33.05 o 
  -4   4   0      472.59      495.05     20.73 o 
  -3   4   0      298.77      277.30     12.19 o 
  -2   4   0      164.86      182.31      9.93 o 
  -1   4   0     3020.04     2790.66     89.25 o 
   0   4   0      507.22      507.24     21.36 o 
   1   4   0     3732.32     3150.26     99.56 o 
   2   4   0        3.53        0.50      6.91 o 
   3   4   0     3878.04     3876.73    203.42 o 
   4   4   0      158.80      140.73     14.95 o 
   5   4   0      353.11      398.43     26.26 o 
   6   4   0       33.30       24.75     11.06 o 
   7   4   0      118.69      182.94     25.13 o 
   8   4   0        7.91       12.94     18.22 o 
 -10   5   0        0.00      -12.82     13.95 o 
  -9   5   0       99.14      146.13     19.85 o 
  -8   5   0        4.06       16.71     13.32 o 
  -7   5   0      115.44      127.03     16.96 o 
  -6   5   0       38.20       58.17     13.82 o 
  -5   5   0      234.79      278.18     16.71 o 
  -4   5   0      123.50       96.75     10.18 o 
  -3   5   0     1217.05     1377.22     54.03 o 
  -2   5   0     1194.74     1132.21     47.87 o 
  -1   5   0      105.86      127.48      8.03 o 
   0   5   0     3091.96     2963.22    102.27 o 
   1   5   0       95.36       91.81     14.83 o 
   2   5   0     4340.96     4219.74    209.83 o 
   3   5   0      711.42      914.84     48.12 o 
   4   5   0      593.43      632.38     29.28 o 
   5   5   0        9.87       35.06     10.93 o 
   6   5   0       98.28      100.14     17.21 o 
   7   5   0        3.74       14.95     14.83 o 
   8   5   0        3.44       14.45     15.08 o 
  -9   6   0       12.18       -4.15     18.09 o 
  -8   6   0      197.07      242.37     22.24 o 
  -7   6   0        4.62       -3.39     12.94 o 
  -6   6   0      225.67      305.95     24.88 o 
  -5   6   0      130.05      146.63     13.82 o 
  -4   6   0      113.93      133.19     11.94 o 
  -3   6   0      231.90      228.68     14.45 o 
  -2   6   0      171.88      185.96     19.73 o 
  -1   6   0     3457.94     3548.50    120.40 o 
   0   6   0       30.51       50.16      7.41 o 
   1   6   0     2126.96     1901.24     55.43 o 
   2   6   0        4.34       -2.26      9.30 o 
   3   6   0      708.90      609.14     41.71 o 
   4   6   0       32.42       41.21     14.07 o 
   5   6   0       96.16      102.78     18.72 o 
   6   6   0       29.81       29.40     17.72 o 
   7   6   0       16.86       30.78     15.20 o 
  -9   7   0       62.44      120.24     19.35 o 
  -8   7   0        7.69       -6.28     17.09 o 
  -7   7   0       54.11       68.73     18.09 o 
  -6   7   0      129.16      132.18     15.58 o 
  -5   7   0        6.39       23.24     14.83 o 
  -4   7   0      564.96      568.43     29.28 o 
  -3   7   0       28.34       30.16     10.18 o 
  -2   7   0     1128.13     1114.74     47.49 o 
  -1   7   0      518.22      487.98     26.07 o 
   0   7   0     1251.47     1194.19     40.29 o 
   1   7   0       23.87       21.57      8.98 o 
   2   7   0      207.92      233.20     17.97 o 
   3   7   0      307.67      273.91     18.60 o 
   4   7   0       12.56       13.07     12.06 o 
   5   7   0      190.76      217.24     18.60 o 
   6   7   0       42.01       63.58     14.20 o 
   7   7   0       13.63       -1.38     17.21 o 
  -9   8   0       14.83        6.78     17.59 o 
  -8   8   0      118.16      100.64     24.50 o 
  -7   8   0       32.78       24.00     15.58 o 
  -6   8   0       62.53       68.85     14.45 o 
  -5   8   0      500.98      540.03     22.62 o 
  -4   8   0      242.56      199.91     16.71 o 
  -3   8   0      316.56      298.54     19.35 o 
  -2   8   0        2.33        3.90     13.19 o 
  -1   8   0     1197.33     1198.71     40.69 o 
   0   8   0     1022.95      946.02     64.96 o 
   1   8   0        1.31       -8.08      8.78 o 
   2   8   0      245.02      222.52     18.72 o 
   3   8   0       28.20       25.51     13.70 o 
   4   8   0       32.31       48.75     14.83 o 
   5   8   0       17.08       16.96     13.44 o 
   6   8   0        6.71       -5.40     16.21 o 
  -8   9   0       32.93       24.00     15.83 o 
  -7   9   0        0.56       13.19     10.93 o 
  -6   9   0       36.73       32.54     13.57 o 
  -5   9   0        4.97       16.71     12.44 o 
  -4   9   0       56.32       48.12     13.32 o 
  -3   9   0      172.95      134.32     15.71 o 
  -2   9   0     1384.64     1327.21     49.76 o 
  -1   9   0      796.86      776.51     24.92 o 
   0   9   0      122.26      120.82     12.19 o 
   1   9   0       70.89       71.05     18.72 o 
   2   9   0        2.62        7.41     13.57 o 
   3   9   0       16.99       -2.14     13.70 o 
   4   9   0       56.26       60.69     14.58 o 
   5   9   0      215.82      238.10     24.00 o 
  -8  10   0        0.08      -10.43     11.69 o 
  -7  10   0       67.66       60.44     21.61 o 
  -6  10   0       39.84       39.96     15.08 o 
  -5  10   0      125.09       95.37     17.21 o 
  -4  10   0      234.58      222.90     21.23 o 
  -3  10   0      935.11      866.34     53.78 o 
  -2  10   0       62.05       59.68     15.08 o 
  -1  10   0      120.55      137.84     16.77 o 
   0  10   0      431.16      451.43     25.26 o 
   1  10   0       94.13       83.98     13.02 o 
   2  10   0      336.82      311.23     25.38 o 
   3  10   0        3.99       -7.29     11.69 o 
   4  10   0      108.04      141.35     19.73 o 
  -7  11   0       71.18       91.97     20.61 o 
  -6  11   0      196.92      174.78     20.73 o 
  -5  11   0      114.48      162.21     19.60 o 
  -4  11   0       40.51       30.28     13.82 o 
  -3  11   0       60.55       72.62     17.72 o 
  -2  11   0       58.78       42.97     15.45 o 
  -1  11   0      156.29      164.31     16.59 o 
   0  11   0       24.98       20.17     12.74 o 
   1  11   0      138.51      163.60     20.98 o 
   2  11   0       41.25       20.86     16.59 o 
   3  11   0       34.26       56.79     15.08 o 
  -6  12   0      154.90      145.00     25.38 o 
  -5  12   0        4.97        3.64     13.57 o 
  -4  12   0      139.06      149.65     19.98 o 
  -3  12   0        1.21        7.79     15.20 o 
  -2  12   0      122.03       83.56     18.97 o 
  -1  12   0        5.89       39.33     18.53 o 
   0  12   0       64.56       51.04     12.80 o 
   1  12   0       23.16       13.99     10.49 o 
   2  12   0       42.63       53.27     22.74 o 
  -4  13   0       21.49       25.76     14.83 o 
  -3  13   0       25.23        8.92     16.33 o 
  -2  13   0        3.08       -4.27     12.06 o 
  -1  13   0       32.43       46.68     27.20 o 
   0  13   0       12.48       40.27     13.37 o 
  -1 -13   1       21.56       14.06     12.62 o 
   0 -13   1        0.46        5.96     17.15 o 
   1 -13   1       25.17       21.83     11.19 o 
   2 -13   1        8.71       12.94     16.33 o 
   3 -13   1      108.88       92.60     22.99 o 
   4 -13   1       11.07        1.63     11.81 o 
  -2 -12   1       68.12       87.45     17.59 o 
  -1 -12   1      103.07       84.27     15.52 o 
   0 -12   1       68.48       87.70     14.44 o 
   1 -12   1       24.05       12.18     12.82 o 
   2 -12   1      241.07      196.26     21.86 o 
   3 -12   1       52.31       26.39     20.23 o 
   4 -12   1       30.81       22.24     14.58 o 
   5 -12   1       24.06       -4.27     15.96 o 
   6 -12   1       24.07        3.52     14.07 o 
  -4 -11   1       51.74       31.66     19.60 o 
  -3 -11   1       68.18       68.85     19.48 o 
  -2 -11   1       90.52       88.46     22.11 o 
  -1 -11   1      196.80      177.58     16.39 o 
   0 -11   1       15.81       28.12     12.63 o 
   1 -11   1      106.04      112.52     14.03 o 
   2 -11   1        0.24        3.64     10.68 o 
   3 -11   1      458.40      411.50     27.39 o 
   4 -11   1      197.60      174.78     17.46 o 
   5 -11   1      250.18      264.36     22.24 o 
   6 -11   1       25.87       33.92     12.82 o 
   7 -11   1       10.37       21.61     14.95 o 
  -5 -10   1       25.33       30.16     15.83 o 
  -4 -10   1       46.04       60.81     16.08 o 
  -3 -10   1       21.47       34.93     13.82 o 
  -2 -10   1      143.27      114.97     18.85 o 
  -1 -10   1       35.51       29.21     11.27 o 
   0 -10   1      288.76      305.52     31.29 o 
   1 -10   1      410.41      358.30     17.85 o 
   2 -10   1      161.13       76.52     24.00 o 
   3 -10   1        2.59        6.03     16.33 o 
   4 -10   1       53.63       43.98     14.07 o 
   5 -10   1       39.75       17.97     13.95 o 
   6 -10   1        6.51        2.26     13.32 o 
   7 -10   1       57.22       45.86     16.33 o 
   8 -10   1        2.43       -6.41     14.20 o 
  -6  -9   1        2.19       36.56     13.95 o 
  -5  -9   1       15.70       37.19     12.06 o 
  -4  -9   1        1.09      -12.69     12.69 o 
  -3  -9   1      222.63      209.33     19.48 o 
  -2  -9   1        6.87       -2.01     14.95 o 
  -1  -9   1      204.37      180.06     13.13 o 
   0  -9   1      692.38      761.19     24.08 o 
   1  -9   1     1016.41      921.98     43.79 o 
   2  -9   1      560.13      560.51     27.14 o 
   3  -9   1      261.86      249.91     19.35 o 
   4  -9   1       40.54       40.58     13.32 o 
   5  -9   1      105.64      112.08     17.09 o 
   6  -9   1      148.65      145.50     16.46 o 
   7  -9   1       12.11       20.35     14.83 o 
   8  -9   1       59.48       65.71     17.97 o 
  -6  -8   1      161.14      170.63     24.88 o 
  -5  -8   1       74.49       69.61     14.95 o 
  -4  -8   1        3.47       16.08     12.56 o 
  -3  -8   1       81.87       51.77     15.45 o 
  -2  -8   1      160.03      130.80     16.59 o 
  -1  -8   1      150.31      125.11     12.71 o 
   0  -8   1      182.86      160.38     11.86 o 
   1  -8   1        5.85        1.18      9.05 o 
   2  -8   1      323.51      315.63     19.48 o 
   3  -8   1      395.15      394.16     21.61 o 
   4  -8   1       21.77       22.24     12.82 o 
   5  -8   1      293.31      320.40     20.10 o 
   6  -8   1       26.76       45.86     11.56 o 
   7  -8   1       71.53       95.12     16.71 o 
   8  -8   1        8.31        1.01     17.34 o 
   9  -8   1      104.20      117.86     21.23 o 
  -7  -7   1       28.99       49.38     24.00 o 
  -6  -7   1       34.38       55.03     14.07 o 
  -5  -7   1       85.40       95.99     15.58 o 
  -4  -7   1       43.82       31.79     14.07 o 
  -3  -7   1      218.45      166.36     15.45 o 
  -2  -7   1      442.63      449.44     22.74 o 
  -1  -7   1      311.86      290.98     13.22 o 
   0  -7   1     2427.98     2217.90     64.07 o 
   1  -7   1      340.46      315.40     22.93 o 
   2  -7   1      657.10      647.71     31.66 o 
   3  -7   1        0.04        7.79     11.43 o 
   4  -7   1      340.84      353.57     20.61 o 
   5  -7   1       42.80       57.30     12.44 o 
   6  -7   1      141.32      189.48     15.20 o 
   7  -7   1      427.32      449.44     24.25 o 
   8  -7   1      436.24      434.49     34.93 o 
   9  -7   1        0.49       10.43     15.08 o 
  -7  -6   1       39.42       34.18     17.46 o 
  -6  -6   1      137.43      140.47     21.11 o 
  -5  -6   1       28.47       49.25     11.94 o 
  -4  -6   1        3.25       -2.01     14.07 o 
  -3  -6   1      141.12      103.53     13.07 o 
  -2  -6   1      768.21      725.99     27.01 o 
  -1  -6   1      521.65      513.12     32.48 o 
   0  -6   1      970.02      989.06     43.41 o 
   1  -6   1      194.14      135.61      8.60 o 
   2  -6   1      350.98      386.11     16.21 o 
   3  -6   1      465.11      507.24     20.35 o 
   4  -6   1      761.49      690.18     29.28 o 
   5  -6   1      998.69     1189.25     49.25 o 
   6  -6   1       60.18       77.15     15.71 o 
   7  -6   1        1.86       -8.54     13.19 o 
   8  -6   1      183.94      192.99     23.24 o 
   9  -6   1       18.76       16.46     17.09 o 
  -8  -5   1       21.10        3.27     17.59 o 
  -7  -5   1       40.00       44.10     18.34 o 
  -6  -5   1       94.66      132.43     15.33 o 
  -5  -5   1       36.99       32.17     13.70 o 
  -4  -5   1      175.98      152.16     18.34 o 
  -3  -5   1     1267.18     1105.45     57.30 o 
  -2  -5   1      751.68      739.18     34.05 o 
  -1  -5   1       29.08       18.40      7.77 o 
   0  -5   1     7522.72     7076.50    150.94 o 
   1  -5   1       73.22       96.02      8.03 o 
   2  -5   1     1566.53     1514.18     61.57 o 
   3  -5   1      673.86      756.90     27.39 o 
   4  -5   1       25.88       -3.77      9.17 o 
   5  -5   1       74.92       79.79     12.56 o 
   6  -5   1      145.80      150.90     13.82 o 
   7  -5   1      180.93      227.17     22.37 o 
   8  -5   1       62.97       37.69     16.33 o 
   9  -5   1       16.27       23.37     20.98 o 
  10  -5   1        2.23       12.56     16.84 o 
  -8  -4   1        0.18       -5.28     13.70 o 
  -7  -4   1      238.17      245.52     22.62 o 
  -6  -4   1      170.75      176.53     18.09 o 
  -5  -4   1      102.34      105.92     14.70 o 
  -4  -4   1      149.41      124.01     13.70 o 
  -3  -4   1     1823.53     1859.58     84.69 o 
  -2  -4   1        0.21       -3.14      6.66 o 
  -1  -4   1      969.57      822.04     44.04 o 
   0  -4   1       59.59       75.88      5.78 o 
   1  -4   1      394.86      337.60     16.90 o 
   2  -4   1      110.17      140.98      9.55 o 
   3  -4   1     1509.19     1923.54     65.96 o 
   4  -4   1      349.45      390.01     17.46 o 
   5  -4   1      334.62      371.29     16.21 o 
   6  -4   1      311.49      360.11     16.84 o 
   7  -4   1        0.14        0.38     10.43 o 
   8  -4   1      152.82      142.48     19.98 o 
   9  -4   1       14.96        2.26     17.21 o 
  10  -4   1        5.41        5.78     17.21 o 
  -9  -3   1        8.83       15.45     16.71 o 
  -8  -3   1       47.56       87.70     23.24 o 
  -7  -3   1        4.22        4.02     13.95 o 
  -6  -3   1       79.24       79.53     13.70 o 
  -5  -3   1      128.88      121.75     12.56 o 
  -4  -3   1      355.77      370.03     19.60 o 
  -3  -3   1      439.66      369.40     14.20 o 
  -2  -3   1     1275.57     1137.11     48.63 o 
  -1  -3   1     1323.84     1228.80     35.56 o 
   0  -3   1      567.81      502.54     30.09 o 
   1  -3   1     3190.79     3375.08     78.43 o 
   2  -3   1       80.50       86.70      8.29 o 
   3  -3   1     1096.94     1196.16     49.13 o 
   4  -3   1      151.96      142.61     10.43 o 
   5  -3   1      185.50      222.27     13.44 o 
   6  -3   1      119.48      112.96     13.19 o 
   7  -3   1      466.55      562.52     24.00 o 
   8  -3   1        1.87       -2.39     13.82 o 
   9  -3   1       16.84       -4.02     16.33 o 
  10  -3   1        6.27      -15.33     16.08 o 
  -9  -2   1       14.69       16.46     22.87 o 
  -8  -2   1       16.61        6.16     17.72 o 
  -7  -2   1      343.76      387.87     24.25 o 
  -6  -2   1       28.55       39.33     14.70 o 
  -5  -2   1      358.48      386.24     16.71 o 
  -4  -2   1       23.60        6.03     10.81 o 
  -3  -2   1      208.43      176.91     10.05 o 
  -2  -2   1     1205.55     1189.88     49.25 o 
  -1  -2   1     2431.68     2469.44    182.19 o 
   0  -2   1      351.16      330.59      8.87 o 
   1  -2   1      726.73      856.70     22.36 o 
   2  -2   1       21.82       12.19      6.66 o 
   3  -2   1      194.50      223.65     11.31 o 
   4  -2   1      335.90      309.72     11.94 o 
   5  -2   1       53.31       62.20     13.82 o 
   6  -2   1       52.12        7.04     15.58 o 
   7  -2   1      118.27       92.10     16.96 o 
   8  -2   1       80.84       57.30     20.73 o 
   9  -2   1        7.83      -12.94     12.94 o 
  10  -2   1       22.70        0.63     18.09 o 
  -9  -1   1       21.12       92.85     22.24 o 
  -8  -1   1      145.86      212.34     22.24 o 
  -7  -1   1        3.35        3.02     14.70 o 
  -6  -1   1      163.63      208.83     19.73 o 
  -5  -1   1        8.54       15.58      8.04 o 
  -4  -1   1       19.79       11.94      8.92 o 
  -3  -1   1      492.76      441.90     18.85 o 
  -2  -1   1      167.07      198.77      9.80 o 
  -1  -1   1     3783.46     3864.67     94.30 o 
   0  -1   1     2383.88        0.07      1.88 o 
   1  -1   1     1304.27     1545.51     39.42 o 
   2  -1   1     4295.04     4507.10    130.42 o 
   3  -1   1     1050.85     1086.98     37.69 o 
   4  -1   1       51.54       30.03      7.92 o 
   5  -1   1      577.97      654.37     20.73 o 
   6  -1   1      624.45      704.25     29.02 o 
   7  -1   1      449.95      530.23     26.39 o 
   8  -1   1      120.05      115.09     24.88 o 
   9  -1   1       14.40       16.96     19.48 o 
  10  -1   1        1.48       -1.38     16.08 o 
  -9   0   1       87.72      108.31     22.74 o 
  -8   0   1        0.25       28.02     12.82 o 
  -7   0   1      110.87      135.20     19.35 o 
  -6   0   1      240.97      262.23     21.74 o 
  -5   0   1       74.29       65.59     11.43 o 
  -4   0   1     3949.01     3871.95    160.45 o 
  -3   0   1      457.88      463.64     19.85 o 
  -2   0   1     7956.56     8833.02    158.82 o 
  -1   0   1       93.63       96.14      4.77 o 
   1   0   1       12.68       38.44      3.74 o 
   2   0   1       10.52        3.27      6.53 o 
   3   0   1     1385.49     1548.23     42.22 o 
   4   0   1     1872.43     1863.48     59.18 o 
   5   0   1      135.23      116.35     15.71 o 
   6   0   1      365.37      381.34     22.11 o 
   7   0   1      345.44      323.92     21.99 o 
   8   0   1       13.49       26.76     17.34 o 
   9   0   1       10.62      -16.96     16.96 o 
 -10   1   1       19.69       18.72     19.10 o 
  -9   1   1       10.24       24.88     15.33 o 
  -8   1   1       51.78       65.46     17.59 o 
  -7   1   1      163.00      171.01     18.22 o 
  -6   1   1      107.58      114.34     12.69 o 
  -5   1   1      157.97      162.96     12.94 o 
  -4   1   1        4.07        7.41      8.42 o 
  -3   1   1     1838.32     1825.41     61.06 o 
  -2   1   1     2994.66     3145.96    105.42 o 
  -1   1   1     4397.13     4833.89     71.02 o 
   0   1   1       51.75       57.31      4.18 o 
   1   1   1       93.35      101.42      8.42 o 
   2   1   1      315.05      272.65     10.93 o 
   3   1   1     1321.61     1259.11     43.73 o 
   4   1   1       12.50       -2.64      9.93 o 
   5   1   1      456.13      509.37     21.36 o 
   6   1   1       93.07      134.44     13.19 o 
   7   1   1       13.80        9.30     13.44 o 
   8   1   1       77.03       62.20     17.97 o 
   9   1   1        1.25       -5.53     13.44 o 
 -10   2   1       10.06       24.12     20.23 o 
  -9   2   1       60.00       31.03     22.49 o 
  -8   2   1        0.40        8.67     13.07 o 
  -7   2   1        0.30        4.77     12.19 o 
  -6   2   1       75.49       61.82     13.07 o 
  -5   2   1        0.97       -2.89      7.29 o 
  -4   2   1      528.04      545.81     25.26 o 
  -3   2   1      519.25      617.68     26.89 o 
  -2   2   1       93.51       93.73      7.66 o 
  -1   2   1      590.08      567.51     18.88 o 
   0   2   1     6982.33     6848.70    105.25 o 
   1   2   1      162.84      156.47     18.34 o 
   2   2   1       13.10       12.82      7.41 o 
   3   2   1      281.26      294.89     17.09 o 
   4   2   1      160.10      178.42     17.09 o 
   5   2   1      408.77      488.39     26.13 o 
   6   2   1       99.89       98.76     16.46 o 
   7   2   1      158.77      159.57     19.10 o 
   8   2   1        3.23        8.29     15.71 o 
   9   2   1        4.03      -15.58     15.58 o 
 -10   3   1       11.33       42.47     18.09 o 
  -9   3   1       33.02       23.87     16.59 o 
  -8   3   1       15.81        8.04     14.32 o 
  -7   3   1      222.00      253.56     20.86 o 
  -6   3   1      259.27      297.28     16.21 o 
  -5   3   1       94.50       83.05     10.43 o 
  -4   3   1       28.52       14.45     11.81 o 
  -3   3   1      838.70      806.53     37.44 o 
  -2   3   1      903.68      944.12     39.20 o 
  -1   3   1     1210.63     1105.87     69.17 o 
   0   3   1      248.97      235.86      8.08 o 
   1   3   1      903.03      868.85     65.59 o 
   2   3   1     2042.30     1932.33     73.25 o 
   3   3   1      319.51      303.69     14.20 o 
   4   3   1      862.38     1097.41     49.00 o 
   5   3   1      310.40      318.01     18.72 o 
   6   3   1       10.20       21.49     11.81 o 
   7   3   1       12.84       -0.50     13.32 o 
   8   3   1       45.52       52.52     19.98 o 
   9   3   1       14.03       -4.65     18.09 o 
 -10   4   1       32.14       61.19     27.14 o 
  -9   4   1        9.11        8.54     14.95 o 
  -8   4   1       91.95      100.89     17.59 o 
  -7   4   1      181.82      171.13     16.21 o 
  -6   4   1       43.00       36.94     12.94 o 
  -5   4   1        3.55       11.56      9.05 o 
  -4   4   1      513.54      455.72     23.75 o 
  -3   4   1      260.25      288.99     12.69 o 
  -2   4   1      902.06      904.03     40.84 o 
  -1   4   1     1268.27     1248.82     58.17 o 
   0   4   1       17.41       24.13      5.77 o 
   1   4   1     6337.02     6041.48    358.79 o 
   2   4   1      227.16      289.24     16.84 o 
   3   4   1       21.87       19.22      8.42 o 
   4   4   1       15.21       43.98     14.32 o 
   5   4   1      402.16      422.93     21.36 o 
   6   4   1       17.83       21.11     14.83 o 
   7   4   1      158.79      196.76     23.37 o 
   8   4   1      102.92      114.09     23.75 o 
 -10   5   1        4.16        5.40     17.59 o 
  -9   5   1        2.41       15.71     16.71 o 
  -8   5   1       47.13       63.33     15.71 o 
  -7   5   1      171.42      214.10     19.73 o 
  -6   5   1        1.97        5.53     10.18 o 
  -5   5   1      110.92      134.44     12.82 o 
  -4   5   1      377.31      306.58     14.20 o 
  -3   5   1       25.63       56.54     10.05 o 
  -2   5   1     8164.71     8168.97    239.36 o 
  -1   5   1       51.10       56.09      9.80 o 
   0   5   1     5160.97     4877.57    138.51 o 
   1   5   1      264.62      292.65     13.76 o 
   2   5   1      193.10      129.92     12.69 o 
   3   5   1        0.67       -9.42      9.42 o 
   4   5   1      740.86      788.56     36.56 o 
   5   5   1        0.59       -3.02     10.93 o 
   6   5   1       83.38      101.77     16.46 o 
   7   5   1       27.54       17.59     19.35 o 
   8   5   1        4.26       -7.92     14.07 o 
  -9   6   1       30.17       15.20     18.22 o 
  -8   6   1       49.72       76.52     19.10 o 
  -7   6   1       68.14       67.47     15.58 o 
  -6   6   1       69.78       43.98     12.06 o 
  -5   6   1      502.17      533.00     29.53 o 
  -4   6   1      502.24      462.38     17.72 o 
  -3   6   1      709.04      678.37     33.42 o 
  -2   6   1      983.77      918.36     39.58 o 
  -1   6   1     1234.67     1111.97     71.43 o 
   0   6   1       80.89       93.09     11.37 o 
   1   6   1      398.06      321.48     12.42 o 
   2   6   1       76.83      104.41     13.07 o 
   3   6   1      176.02      151.53     15.71 o 
   4   6   1        5.44       29.90     15.20 o 
   5   6   1       72.09       79.79     16.46 o 
   6   6   1       34.36       51.77     15.58 o 
   7   6   1       65.36       72.75     20.86 o 
  -9   7   1       24.60        3.52     21.36 o 
  -8   7   1       29.72       12.31     12.82 o 
  -7   7   1       56.03       41.09     16.84 o 
  -6   7   1       74.59       49.63     12.56 o 
  -5   7   1       37.02       16.46     11.43 o 
  -4   7   1      351.57      322.16     19.22 o 
  -3   7   1       86.48       77.78     12.69 o 
  -2   7   1       35.66       29.78     12.94 o 
  -1   7   1      193.80      144.12     12.07 o 
   0   7   1      627.22      584.52     27.20 o 
   1   7   1       82.32       64.90     14.14 o 
   2   7   1       16.89       36.94     12.82 o 
   3   7   1      746.26      635.52     26.26 o 
   4   7   1      604.43      577.98     38.32 o 
   5   7   1        9.60        2.39     11.31 o 
   6   7   1       11.39       -1.01     14.32 o 
   7   7   1       25.78       11.69     21.23 o 
  -9   8   1        0.83        5.40     16.08 o 
  -8   8   1       28.74       34.93     16.71 o 
  -7   8   1      102.14       85.82     15.96 o 
  -6   8   1       26.92        9.05     13.82 o 
  -5   8   1      418.84      411.12     25.51 o 
  -4   8   1      812.55      839.33     42.22 o 
  -3   8   1      666.73      691.82     39.96 o 
  -2   8   1      212.81      207.70     22.49 o 
  -1   8   1      270.53      249.68     14.67 o 
   0   8   1       61.41       61.23     15.33 o 
   1   8   1      180.86      142.43     17.28 o 
   2   8   1       75.83       67.10     17.97 o 
   3   8   1        2.33       -2.89     11.43 o 
   4   8   1      118.99      118.86     16.96 o 
   5   8   1      113.26      107.81     18.34 o 
   6   8   1       76.20      125.65     20.10 o 
  -8   9   1       29.30       41.71     17.72 o 
  -7   9   1       12.55        7.16     13.32 o 
  -6   9   1       27.02       25.88     13.70 o 
  -5   9   1      198.92      180.56     20.98 o 
  -4   9   1       13.23        5.03     12.31 o 
  -3   9   1      247.98      206.31     22.99 o 
  -2   9   1      136.54      152.66     16.59 o 
  -1   9   1      548.72      469.20     18.34 o 
   0   9   1        6.16        4.62     10.00 o 
   1   9   1      409.28      405.74     27.58 o 
   2   9   1        5.11       16.08     13.70 o 
   3   9   1      347.01      300.17     24.38 o 
   4   9   1      178.05      136.96     20.73 o 
   5   9   1      256.02      271.27     24.38 o 
  -8  10   1        0.28        1.63     13.57 o 
  -7  10   1       98.57      100.89     19.98 o 
  -6  10   1        2.00       -0.25     12.69 o 
  -5  10   1      298.27      314.75     26.89 o 
  -4  10   1      195.07      189.98     18.47 o 
  -3  10   1       32.86       54.41     13.07 o 
  -2  10   1      248.72      169.00     18.85 o 
  -1  10   1       29.00       38.15     10.37 o 
   0  10   1      600.86      537.93     21.13 o 
   1  10   1        2.65       15.09     10.87 o 
   2  10   1      399.71      389.63     28.52 o 
   3  10   1        4.47       -3.14     10.93 o 
   4  10   1      167.16      176.53     22.24 o 
  -7  11   1       13.14        9.17     16.33 o 
  -6  11   1        9.85        3.27     13.70 o 
  -5  11   1       36.35       31.54     16.08 o 
  -4  11   1      101.01       86.45     15.45 o 
  -3  11   1        8.43        0.50     13.44 o 
  -2  11   1       13.82       17.97     15.45 o 
  -1  11   1      555.77      526.96     31.47 o 
   0  11   1        6.40       13.71     11.05 o 
   1  11   1      123.00      122.65     16.15 o 
   2  11   1       33.10       39.08     15.83 o 
   3  11   1       65.08       58.17     19.73 o 
  -6  12   1        0.92        4.15     13.70 o 
  -5  12   1       58.58       63.70     16.46 o 
  -4  12   1      101.04       91.85     18.60 o 
  -3  12   1        1.56       -2.39     12.94 o 
  -2  12   1       25.71       20.35     13.32 o 
  -1  12   1        1.71       -1.74     10.49 o 
   0  12   1       46.42       46.81     23.87 o 
   1  12   1        8.67        0.99     10.72 o 
  -4  13   1       17.04       31.79     12.69 o 
  -3  13   1       13.84        5.15     13.82 o 
  -2  13   1       10.41       12.69     15.58 o 
  -1  13   1       17.21       32.47     14.33 o 
  -1 -13   2       14.79       14.07     11.43 o 
   0 -13   2        8.26       14.81     11.43 o 
   1 -13   2       78.65       74.82     15.43 o 
   2 -13   2       23.60       36.19     20.10 o 
   3 -13   2       73.72       60.94     20.61 o 
   4 -13   2       38.93       43.98     18.85 o 
  -2 -12   2       16.73       11.94     20.35 o 
  -1 -12   2       14.27       15.50     12.34 o 
   0 -12   2      184.78      190.50     16.08 o 
   1 -12   2        4.71       11.18     11.33 o 
   2 -12   2      229.33      300.30     25.88 o 
   3 -12   2        3.16       12.56     13.82 o 
   4 -12   2      446.07      468.16     29.40 o 
   5 -12   2        0.51       12.19     14.70 o 
   6 -12   2       28.05       19.85     21.36 o 
  -4 -11   2       41.12       15.96     19.98 o 
  -3 -11   2       14.28       24.63     12.06 o 
  -2 -11   2       49.23       41.97     19.98 o 
  -1 -11   2      227.32      209.53     15.92 o 
   0 -11   2      102.34      121.19     18.72 o 
   1 -11   2      908.54      856.01     30.28 o 
   2 -11   2       37.79       35.94     17.97 o 
   3 -11   2      220.74      182.31     20.48 o 
   4 -11   2       53.73       67.60     13.32 o 
   5 -11   2      269.80      309.72     25.63 o 
   6 -11   2       46.06       41.09     16.21 o 
   7 -11   2        3.83        5.28     15.20 o 
  -5 -10   2        0.79       -3.64     11.18 o 
  -4 -10   2       58.11       45.74     16.59 o 
  -3 -10   2        4.10       -2.76     11.94 o 
  -2 -10   2      334.54      316.25     24.88 o 
  -1 -10   2       62.65       62.66     12.56 o 
   0 -10   2     1101.01     1089.64     30.43 o 
   1 -10   2      677.85      625.14     28.90 o 
   2 -10   2      306.69      274.92     20.23 o 
   3 -10   2      213.01      195.63     17.72 o 
   4 -10   2      110.63       78.28     16.21 o 
   5 -10   2       65.95       68.23     14.95 o 
   6 -10   2       17.10       26.89     15.83 o 
   7 -10   2       29.31       34.05     13.95 o 
   8 -10   2        5.78        0.63     15.58 o 
  -6  -9   2        6.81        6.53     12.82 o 
  -5  -9   2       11.29       19.35     14.83 o 
  -4  -9   2       12.33       28.02     13.57 o 
  -3  -9   2       22.59       37.95     14.07 o 
  -2  -9   2      127.53      156.05     20.73 o 
  -1  -9   2      617.80      600.82     25.82 o 
   0  -9   2      503.40      465.63     16.80 o 
   1  -9   2      219.35      208.88     13.01 o 
   2  -9   2       66.40       74.51     14.07 o 
   3  -9   2      278.25      262.98     18.47 o 
   4  -9   2        2.50       -2.51      8.54 o 
   5  -9   2        3.31       10.05     13.32 o 
   6  -9   2      318.60      371.67     20.23 o 
   7  -9   2        3.85       -5.78     11.69 o 
   8  -9   2       33.03       19.73     16.33 o 
  -6  -8   2        2.57        9.05     11.06 o 
  -5  -8   2        0.04       -5.28      9.42 o 
  -4  -8   2       53.61       57.30     14.83 o 
  -3  -8   2      146.62      143.62     19.73 o 
  -2  -8   2      581.65      470.93     24.50 o 
  -1  -8   2       18.58       13.66     14.32 o 
   0  -8   2      491.26      499.43     21.55 o 
   1  -8   2      447.58      415.16     20.79 o 
   2  -8   2      429.12      385.99     19.85 o 
   3  -8   2      468.58      492.66     21.49 o 
   4  -8   2        0.26       -1.38      8.42 o 
   5  -8   2      463.28      555.61     24.12 o 
   6  -8   2      268.19      261.72     18.97 o 
   7  -8   2      289.56      344.27     27.89 o 
   8  -8   2        8.28       -4.02     14.70 o 
   9  -8   2       35.13       28.52     20.86 o 
  -7  -7   2       55.92       87.45     17.97 o 
  -6  -7   2        4.39       12.69     17.59 o 
  -5  -7   2      212.21      221.52     17.59 o 
  -4  -7   2      252.75      273.66     19.22 o 
  -3  -7   2      711.81      731.27     39.96 o 
  -2  -7   2      382.04      392.52     20.10 o 
  -1  -7   2     1148.90     1110.06     67.85 o 
   0  -7   2      311.27      253.72     11.27 o 
   1  -7   2        2.36       16.21      8.35 o 
   2  -7   2      312.58      321.91     17.72 o 
   3  -7   2      170.16      170.00     13.32 o 
   4  -7   2      924.41      966.61     46.99 o 
   5  -7   2      102.57      118.99     13.32 o 
   6  -7   2      438.20      489.02     29.40 o 
   7  -7   2       54.51       49.76     15.33 o 
   8  -7   2        3.14        9.42     16.21 o 
   9  -7   2        7.83       12.69     16.08 o 
  -8  -6   2       18.44       19.35     18.22 o 
  -7  -6   2        8.98       16.96     14.70 o 
  -6  -6   2      104.27      117.86     20.35 o 
  -5  -6   2        4.96        7.16     13.95 o 
  -4  -6   2      524.05      492.54     22.99 o 
  -3  -6   2     1071.51     1109.09     55.79 o 
  -2  -6   2      285.14      259.46     15.83 o 
  -1  -6   2      287.77      267.24     15.77 o 
   0  -6   2       47.18       44.70      7.05 o 
   1  -6   2     3206.45     3127.41    108.18 o 
   2  -6   2      261.25      310.10     14.32 o 
   3  -6   2      963.69     1082.96     48.50 o 
   4  -6   2      488.45      487.01     16.21 o 
   5  -6   2      620.88      767.45     34.05 o 
   6  -6   2      260.78      309.85     23.24 o 
   7  -6   2      304.18      324.04     23.12 o 
   8  -6   2       37.21       13.95     19.48 o 
   9  -6   2        8.61        3.64     18.72 o 
  -8  -5   2       11.08        4.90     17.21 o 
  -7  -5   2       28.02       44.48     17.09 o 
  -6  -5   2        8.78       18.97     12.19 o 
  -5  -5   2      602.04      567.93     25.76 o 
  -4  -5   2     1009.43     1258.99     60.69 o 
  -3  -5   2      550.23      514.40     21.74 o 
  -2  -5   2     2045.59     2037.25     83.56 o 
  -1  -5   2      411.92      415.93     14.83 o 
   0  -5   2     1646.72     1430.72     55.22 o 
   1  -5   2        1.08        3.60      6.17 o 
   2  -5   2      781.39      744.59     30.78 o 
   3  -5   2       69.17       99.14      9.67 o 
   4  -5   2     1244.62     1198.55     46.11 o 
   5  -5   2       96.25      123.89     13.07 o 
   6  -5   2      220.10      222.14     15.58 o 
   7  -5   2      169.92      196.01     22.24 o 
   8  -5   2        7.82       27.64     16.46 o 
   9  -5   2       18.57       -8.29     14.95 o 
  10  -5   2        1.94      -18.34     18.34 o 
  -8  -4   2       44.90       35.18     16.33 o 
  -7  -4   2       40.57       44.86     15.58 o 
  -6  -4   2      104.68      142.86     18.47 o 
  -5  -4   2      207.36      206.31     15.71 o 
  -4  -4   2       26.09       36.19     10.68 o 
  -3  -4   2      786.44      773.23     40.96 o 
  -2  -4   2        3.65       -0.75      7.04 o 
  -1  -4   2      515.48      411.12     11.08 o 
   0  -4   2     1358.38     1337.29     36.04 o 
   1  -4   2      581.17      538.20     16.21 o 
   2  -4   2       62.63       81.29     10.68 o 
   3  -4   2     2186.62     2547.38     81.55 o 
   4  -4   2      934.58      840.33     37.07 o 
   5  -4   2      255.11      232.20     15.20 o 
   6  -4   2      158.49      221.39     14.70 o 
   7  -4   2        5.35        5.65     12.44 o 
   8  -4   2      101.47       50.76     18.85 o 
   9  -4   2        2.97       -0.63     14.70 o 
  10  -4   2        1.14      -16.46     16.71 o 
  -9  -3   2        0.94        8.42     13.19 o 
  -8  -3   2       46.04       68.60     16.21 o 
  -7  -3   2        2.16        1.51     15.45 o 
  -6  -3   2       25.71       25.13     14.70 o 
  -5  -3   2       95.37       88.96     13.95 o 
  -4  -3   2      274.12      290.75     15.96 o 
  -3  -3   2        1.00       -7.66      9.93 o 
  -2  -3   2     1923.16     2149.20     76.39 o 
  -1  -3   2     1947.89     1961.48     68.04 o 
   0  -3   2      147.48      130.82      6.44 o 
   1  -3   2      317.74      343.98      9.45 o 
   2  -3   2     1633.75     1973.67     66.72 o 
   3  -3   2      139.22      150.02      9.67 o 
   4  -3   2        0.57        8.80      7.54 o 
   5  -3   2      758.78      972.89     37.57 o 
   6  -3   2       18.30        1.63     10.18 o 
   7  -3   2      219.36      261.47     20.86 o 
   8  -3   2       98.56       65.46     17.72 o 
   9  -3   2       10.71        6.41     16.46 o 
  10  -3   2       19.17        0.00     18.47 o 
  -9  -2   2        1.51       -8.29     13.70 o 
  -8  -2   2        0.12       -9.05     12.44 o 
  -7  -2   2       85.37      127.03     19.85 o 
  -6  -2   2       21.93       20.98     11.81 o 
  -5  -2   2       65.42       64.46     10.93 o 
  -4  -2   2      882.61      897.00     40.58 o 
  -3  -2   2     1338.45     1450.22     52.40 o 
  -2  -2   2     2479.33     2440.20    108.81 o 
  -1  -2   2     6200.48     6720.46    140.10 o 
   0  -2   2     6465.70     6424.43    126.78 o 
   1  -2   2     6832.32     7390.55     95.73 o 
   2  -2   2       10.06        2.51      6.28 o 
   3  -2   2       36.09       24.25      7.41 o 
   4  -2   2      687.34      673.34     24.63 o 
   5  -2   2      476.88      563.53     20.86 o 
   6  -2   2      446.86      567.17     24.63 o 
   7  -2   2        0.40        6.28     10.43 o 
   8  -2   2       77.49       30.41     18.97 o 
   9  -2   2       35.70       50.76     19.10 o 
  10  -2   2        0.10        3.14     17.34 o 
  -9  -1   2       12.51       27.39     17.09 o 
  -8  -1   2       78.53       63.20     17.46 o 
  -7  -1   2       48.59       37.07     13.82 o 
  -6  -1   2       67.47       54.66     12.82 o 
  -5  -1   2      191.51      188.47     13.57 o 
  -4  -1   2      118.37      100.27      9.80 o 
  -3  -1   2      326.20      291.00     11.81 o 
  -2  -1   2   111368.59   125634.91    677.24 o 
  -1  -1   2     5889.87     6407.61     87.51 o 
   0  -1   2     1548.04     1585.02     39.57 o 
   1  -1   2     4875.62     5189.19     77.60 o 
   2  -1   2        0.76        6.78      6.16 o 
   3  -1   2      518.41      513.52     13.70 o 
   4  -1   2       74.33       52.40      9.05 o 
   5  -1   2      944.84     1210.61     44.48 o 
   6  -1   2      388.30      519.68     20.35 o 
   7  -1   2       58.37       55.79     15.83 o 
   8  -1   2        9.92       11.94     17.97 o 
   9  -1   2       17.38       13.70     15.45 o 
 -10   0   2        5.52        4.27     18.60 o 
  -9   0   2        4.61       34.05     22.11 o 
  -8   0   2       71.57       59.05     17.34 o 
  -7   0   2       84.81      130.92     19.35 o 
  -6   0   2      225.35      200.28     15.33 o 
  -5   0   2      792.62      840.58     29.15 o 
  -4   0   2        9.57       -2.39      7.66 o 
  -3   0   2     5986.89     6735.84    183.82 o 
  -2   0   2    28819.98    32578.76    323.04 o 
  -1   0   2      342.51      353.57     20.42 o 
   0   0   2     3875.92     4099.28     61.55 o 
   1   0   2      806.44      735.71     26.20 o 
   2   0   2      545.05      617.56     13.82 o 
   3   0   2      125.49      104.41      9.17 o 
   4   0   2     2407.14     2505.79     56.79 o 
   5   0   2      553.54      670.45     20.10 o 
   6   0   2       68.82      100.77     17.97 o 
   7   0   2       11.80      -11.56     11.56 o 
   8   0   2       48.98       35.68     23.12 o 
   9   0   2        1.58       20.23     17.84 o 
 -10   1   2       21.59       25.26     19.22 o 
  -9   1   2        0.38      -12.56     12.56 o 
  -8   1   2       21.06        8.67     14.58 o 
  -7   1   2      187.09      212.34     18.09 o 
  -6   1   2      167.39      164.10     15.08 o 
  -5   1   2      755.35      792.08     28.65 o 
  -4   1   2        5.48       -4.15      7.16 o 
  -3   1   2     2324.79     2404.01    108.31 o 
  -2   1   2    10116.42    11503.78    202.17 o 
  -1   1   2      138.16      114.33     14.26 o 
   0   1   2     1133.37     1069.62     35.87 o 
   1   1   2      153.08      145.39     21.67 o 
   2   1   2       75.84       77.27      9.05 o 
   3   1   2       27.66       11.06      6.78 o 
   4   1   2       29.82       30.91      9.30 o 
   5   1   2        6.32       11.69      9.42 o 
   6   1   2       76.42       63.08     15.08 o 
   7   1   2        8.50       15.71     14.83 o 
   8   1   2       45.39       31.79     20.10 o 
   9   1   2        8.25      -11.94     16.08 o 
 -10   2   2        1.01      -10.93     18.22 o 
  -9   2   2        7.36       -2.76     15.96 o 
  -8   2   2       20.49       49.88     19.98 o 
  -7   2   2       91.55      115.34     18.97 o 
  -6   2   2      266.29      229.93     15.58 o 
  -5   2   2        0.57       -7.66      7.66 o 
  -4   2   2     1506.58     1628.52     61.06 o 
  -3   2   2      167.83      193.62     10.05 o 
  -2   2   2       16.96       22.74      6.91 o 
  -1   2   2     5233.94     5429.69    182.75 o 
   0   2   2     1020.18      993.23     39.26 o 
   1   2   2      833.55      746.01     20.42 o 
   2   2   2       24.19       29.53      7.92 o 
   3   2   2     1878.43     2010.99     67.10 o 
   4   2   2     1795.66     2224.84     72.37 o 
   5   2   2      163.71      151.66     17.97 o 
   6   2   2        4.97      -11.56     11.81 o 
   7   2   2       79.38       98.51     16.84 o 
   8   2   2        0.31       13.57     12.44 o 
   9   2   2       17.33       -5.65     21.86 o 
 -10   3   2       11.57       28.65     16.46 o 
  -9   3   2        8.22       -7.54     18.47 o 
  -8   3   2        8.37       11.69     15.58 o 
  -7   3   2      467.39      503.09     24.50 o 
  -6   3   2       22.06       20.98     10.18 o 
  -5   3   2      409.42      471.93     18.22 o 
  -4   3   2     1402.65     1395.82     56.04 o 
  -3   3   2     2253.53     2296.58     78.28 o 
  -2   3   2       79.91       81.92      8.54 o 
  -1   3   2     3582.38     3447.35     98.13 o 
   0   3   2     1081.56     1025.56     32.34 o 
   1   3   2     5123.87     4754.48    126.48 o 
   2   3   2      962.19      872.50     42.22 o 
   3   3   2      672.42      636.40     27.39 o 
   4   3   2      217.05      260.22     18.47 o 
   5   3   2       41.93       15.33     12.06 o 
   6   3   2       96.32      112.96     17.21 o 
   7   3   2       19.02        6.16     16.59 o 
   8   3   2       46.85       60.69     20.35 o 
 -10   4   2        9.22       -9.17     18.47 o 
  -9   4   2        0.01        3.77     12.69 o 
  -8   4   2       48.94       30.03     19.48 o 
  -7   4   2        0.01       10.05     12.56 o 
  -6   4   2       33.20       28.77     11.81 o 
  -5   4   2        0.35        6.16      9.42 o 
  -4   4   2      529.70      555.99     28.27 o 
  -3   4   2      850.41      948.76     41.59 o 
  -2   4   2      447.84      460.37     16.71 o 
  -1   4   2     2257.98     2197.98     63.64 o 
   0   4   2     4342.02     4749.29    134.08 o 
   1   4   2     4948.18     5000.79    221.14 o 
   2   4   2        3.36        1.88     11.31 o 
   3   4   2      808.75      726.87     34.05 o 
   4   4   2        0.17       14.45     12.94 o 
   5   4   2      179.81      184.70     16.08 o 
   6   4   2       75.99       91.85     16.33 o 
   7   4   2       72.70       85.94     23.50 o 
   8   4   2       68.43       40.96     18.22 o 
 -10   5   2       13.51       -3.77     18.85 o 
  -9   5   2        1.05        0.13     14.20 o 
  -8   5   2        0.12      -13.44     15.71 o 
  -7   5   2       70.38       61.57     17.46 o 
  -6   5   2       33.05       35.94     11.06 o 
  -5   5   2      116.89      125.77     17.84 o 
  -4   5   2     1874.66     1945.53     81.92 o 
  -3   5   2     1420.10     1581.15     64.71 o 
  -2   5   2     1135.39     1133.09     47.87 o 
  -1   5   2     1482.59     1423.64     41.89 o 
   0   5   2     1022.01     1028.49     33.87 o 
   1   5   2      285.30      291.91     11.19 o 
   2   5   2      735.47      558.00     30.91 o 
   3   5   2       40.58       52.52     12.31 o 
   4   5   2      351.70      470.17     31.16 o 
   5   5   2        1.48       -5.03      9.67 o 
   6   5   2       36.37       46.62     13.70 o 
   7   5   2      116.39      177.54     23.50 o 
  -9   6   2        3.16        7.29     16.71 o 
  -8   6   2       82.49       76.64     21.23 o 
  -7   6   2       50.92       68.48     15.83 o 
  -6   6   2       94.87      110.44     19.35 o 
  -5   6   2      128.33      136.20     14.45 o 
  -4   6   2      420.82      425.82     18.34 o 
  -3   6   2     1151.86     1180.58     47.62 o 
  -2   6   2      170.01      195.51     14.07 o 
  -1   6   2      505.10      457.05     14.87 o 
   0   6   2       91.79       89.49     10.21 o 
   1   6   2      953.64      843.35     68.42 o 
   2   6   2       69.10       86.19     13.82 o 
   3   6   2      580.15      575.72     28.65 o 
   4   6   2        1.24        7.16     11.81 o 
   5   6   2       30.86       41.71     12.44 o 
   6   6   2       59.74       54.53     19.10 o 
   7   6   2        1.44      -11.31     11.31 o 
  -9   7   2        1.49       -0.38     15.58 o 
  -8   7   2       93.63      122.38     21.11 o 
  -7   7   2       80.12       77.52     16.46 o 
  -6   7   2      235.53      254.18     18.85 o 
  -5   7   2       25.05       19.48     10.43 o 
  -4   7   2      364.49      330.20     27.14 o 
  -3   7   2      223.41      223.15     16.71 o 
  -2   7   2     2168.28     2260.02     91.35 o 
  -1   7   2      326.86      284.35     13.99 o 
   0   7   2      510.20      490.72     17.50 o 
   1   7   2       71.85       56.26     10.07 o 
   2   7   2       36.38       39.58     15.83 o 
   3   7   2      113.17       97.63     14.45 o 
   4   7   2       39.10       48.75     18.22 o 
   5   7   2       26.44       29.15     14.45 o 
   6   7   2       16.77       28.15     15.71 o 
  -9   8   2       19.01       44.10     17.21 o 
  -8   8   2        0.10       -6.91     16.46 o 
  -7   8   2       63.23       79.16     19.48 o 
  -6   8   2       33.28       50.01     12.69 o 
  -5   8   2        1.59       -8.17     12.31 o 
  -4   8   2      769.76      670.45     36.94 o 
  -3   8   2     1132.66     1206.97     55.54 o 
  -2   8   2      104.73       84.94     14.83 o 
  -1   8   2       12.72       10.46     11.10 o 
   0   8   2      263.93      234.96     14.58 o 
   1   8   2        1.43       15.08     10.40 o 
   2   8   2      607.84      590.79     30.03 o 
   3   8   2      493.64      419.16     27.39 o 
   4   8   2        1.63        7.29     12.56 o 
   5   8   2        1.33        2.01     10.55 o 
   6   8   2        9.72        9.93     15.58 o 
  -8   9   2       46.61       44.60     19.22 o 
  -7   9   2        1.25        2.14     12.69 o 
  -6   9   2       61.39       82.42     15.58 o 
  -5   9   2      389.27      341.38     22.24 o 
  -4   9   2      129.64      111.57     15.33 o 
  -3   9   2       22.56       35.56     14.20 o 
  -2   9   2      276.50      281.58     22.87 o 
  -1   9   2      867.85      872.41     27.10 o 
   0   9   2      234.63      221.27     14.93 o 
   1   9   2      111.33      119.78     12.79 o 
   2   9   2       25.99       23.75     16.46 o 
   3   9   2      339.17      287.23     28.15 o 
   4   9   2        0.97      -11.69     11.69 o 
   5   9   2        6.48        2.89     14.58 o 
  -8  10   2       14.06       11.69     16.59 o 
  -7  10   2       52.49       38.45     17.21 o 
  -6  10   2       50.09       62.57     13.32 o 
  -5  10   2       96.86       83.68     16.08 o 
  -4  10   2       17.32       24.12     12.94 o 
  -3  10   2       73.78       53.02     17.46 o 
  -2  10   2      486.27      487.89     28.27 o 
  -1  10   2       13.36       13.42     12.05 o 
   0  10   2      389.91      391.41     37.57 o 
   1  10   2        0.27        5.43      9.76 o 
   2  10   2      285.94      312.86     28.77 o 
   3  10   2        3.88       -6.53     11.69 o 
   4  10   2       69.31       72.50     19.35 o 
  -7  11   2       26.25       15.83     21.23 o 
  -6  11   2       61.89       51.01     15.71 o 
  -5  11   2       48.95       50.89     18.09 o 
  -4  11   2       62.22       46.99     18.97 o 
  -3  11   2       99.28       99.39     21.49 o 
  -2  11   2        8.44        8.42     12.56 o 
  -1  11   2      276.39      233.96     18.75 o 
   0  11   2        0.10       -3.96     16.65 o 
   1  11   2      146.77      149.55     16.07 o 
   2  11   2        5.66        3.02     15.83 o 
  -5  12   2        5.55        2.39     12.44 o 
  -4  12   2       56.99       58.55     15.58 o 
  -3  12   2        0.20       15.71     13.95 o 
  -2  12   2       14.82       -9.05     11.81 o 
  -1  12   2       62.90       89.24     16.12 o 
   0  12   2      105.97      107.17     15.78 o 
   1  12   2       76.46       79.32     16.54 o 
  -1 -13   3       90.42      107.78     16.35 o 
   0 -13   3       55.36       67.49     13.22 o 
   1 -13   3      279.23      273.27     28.84 o 
   2 -13   3        0.29        0.38     14.70 o 
   3 -13   3      156.38      158.19     23.62 o 
   4 -13   3        5.83        9.80     15.58 o 
  -2 -12   3      136.19      169.12     23.87 o 
  -1 -12   3        4.67        0.07     10.88 o 
   0 -12   3      113.16      128.58     14.49 o 
   1 -12   3       85.60       89.86     13.83 o 
   2 -12   3      428.48      398.68     28.52 o 
   3 -12   3       30.05       68.98     15.08 o 
   4 -12   3       78.03       76.52     15.83 o 
   5 -12   3       14.06       10.18     16.08 o 
   6 -12   3       41.29       43.60     15.71 o 
  -4 -11   3       31.67       34.18     17.21 o 
  -3 -11   3       35.92       22.62     15.45 o 
  -2 -11   3       12.87       20.61     18.60 o 
  -1 -11   3      277.00      251.15     53.46 o 
   0 -11   3        3.59       -1.32     11.28 o 
   1 -11   3      134.44      154.57     36.94 o 
   2 -11   3        6.29       15.96     12.69 o 
   3 -11   3      194.27      192.11     21.74 o 
   4 -11   3      109.83      128.91     14.20 o 
   5 -11   3      172.39      184.07     20.10 o 
   6 -11   3       55.48       62.82     19.85 o 
   7 -11   3       95.51      110.19     23.24 o 
  -5 -10   3       28.07       39.70     14.32 o 
  -4 -10   3       24.72       24.25     13.07 o 
  -3 -10   3       12.62       -5.91     12.82 o 
  -2 -10   3      671.48      648.47     44.23 o 
  -1 -10   3     1073.80     1002.64     63.26 o 
   0 -10   3      119.80      118.55     13.59 o 
   1 -10   3       34.47       35.83     11.23 o 
   2 -10   3      167.80      172.64     19.48 o 
   3 -10   3        1.89       -9.67     11.43 o 
   4 -10   3      125.49      132.43     16.33 o 
   5 -10   3      114.06      107.93     17.46 o 
   6 -10   3       24.86       25.13     12.82 o 
   7 -10   3       11.25       22.24     13.70 o 
   8 -10   3        5.93        0.63     16.46 o 
  -6  -9   3        0.09      -12.56     12.56 o 
  -5  -9   3       62.15       83.81     16.08 o 
  -4  -9   3        3.03       -7.16     11.43 o 
  -3  -9   3      256.96      239.36     22.11 o 
  -2  -9   3      452.73      380.84     25.76 o 
  -1  -9   3      130.70      134.51     23.24 o 
   0  -9   3       58.91       55.47      9.39 o 
   1  -9   3      202.12      193.47     13.88 o 
   2  -9   3        3.52      -13.19     15.71 o 
   3  -9   3       19.56       23.37     14.32 o 
   4  -9   3      645.83      615.17     37.95 o 
   5  -9   3        6.31       10.43     12.82 o 
   6  -9   3      188.45      234.08     19.73 o 
   7  -9   3      151.03      177.79     17.97 o 
   8  -9   3      234.27      305.07     30.78 o 
  -6  -8   3       14.95       42.22     14.20 o 
  -5  -8   3        0.25       -1.01     10.43 o 
  -4  -8   3      111.94      129.42     16.71 o 
  -3  -8   3       61.90       49.76     14.58 o 
  -2  -8   3      606.38      575.09     27.52 o 
  -1  -8   3       43.98       53.35      9.23 o 
   0  -8   3       78.40       88.55      9.26 o 
   1  -8   3      919.96      876.55     27.20 o 
   2  -8   3       70.90       71.74     14.70 o 
   3  -8   3     1136.78     1269.92     58.17 o 
   4  -8   3        0.91       -7.41      9.05 o 
   5  -8   3     1487.20     1654.27     66.47 o 
   6  -8   3      484.74      452.58     21.23 o 
   7  -8   3       17.92        2.89     19.22 o 
   8  -8   3       66.81       37.82     20.86 o 
   9  -8   3       33.80       15.71     21.23 o 
  -7  -7   3       20.68       35.18     18.60 o 
  -6  -7   3       52.92       30.16     14.83 o 
  -5  -7   3       72.27      105.80     14.20 o 
  -4  -7   3       15.54       11.81     12.94 o 
  -3  -7   3      395.38      316.63     19.48 o 
  -2  -7   3       68.25       80.41     13.32 o 
  -1  -7   3       41.46       34.82      7.30 o 
   0  -7   3     1934.65     1852.51     66.22 o 
   1  -7   3      130.79      129.32      9.05 o 
   2  -7   3     1492.26     1305.48     56.79 o 
   3  -7   3      371.38      409.11     22.11 o 
   4  -7   3      698.91      691.94     33.05 o 
   5  -7   3      441.87      462.38     24.00 o 
   6  -7   3      800.94      852.77     25.88 o 
   7  -7   3        2.31       13.19     15.08 o 
   8  -7   3        9.45       19.35     20.10 o 
   9  -7   3        0.95       -4.40     13.44 o 
  -8  -6   3       26.21       34.80     24.88 o 
  -7  -6   3       57.07       42.85     20.98 o 
  -6  -6   3       20.28       54.78     15.20 o 
  -5  -6   3       41.78       36.56     11.69 o 
  -4  -6   3       51.31       59.05     14.95 o 
  -3  -6   3      542.49      516.29     20.98 o 
  -2  -6   3     2169.41     2181.37     86.45 o 
  -1  -6   3       41.00       30.15      6.48 o 
   0  -6   3        4.26       15.42      6.90 o 
   1  -6   3     1907.39     1940.46     62.82 o 
   2  -6   3      270.90      301.81     18.85 o 
   3  -6   3       99.60       72.00      9.93 o 
   4  -6   3      205.00      207.32     12.94 o 
   5  -6   3      753.82      832.79     38.32 o 
   6  -6   3        1.72       -9.30     11.43 o 
   7  -6   3       17.69        4.27     15.33 o 
   8  -6   3       51.43       61.69     17.34 o 
   9  -6   3        3.38      -11.31     15.33 o 
  -8  -5   3        0.08       -2.14     12.94 o 
  -7  -5   3        0.61        3.64     12.94 o 
  -6  -5   3       35.48       43.35     12.94 o 
  -5  -5   3      313.32      332.34     18.85 o 
  -4  -5   3      542.78      542.55     21.23 o 
  -3  -5   3      115.19       78.78     11.56 o 
  -2  -5   3      737.08      674.35     28.90 o 
  -1  -5   3       40.86       50.72     19.48 o 
   0  -5   3     2415.27     2268.20     57.35 o 
   1  -5   3     3000.70     3158.15     95.20 o 
   2  -5   3      277.30      465.65     15.33 o 
   3  -5   3       67.87      111.70     10.18 o 
   4  -5   3     1388.40     1330.73     52.27 o 
   5  -5   3      164.03      179.42     17.97 o 
   6  -5   3      286.30      357.72     23.24 o 
   7  -5   3      222.85      259.46     19.35 o 
   8  -5   3       13.32       57.92     18.85 o 
   9  -5   3       20.27       18.97     15.71 o 
  10  -5   3       92.12       57.30     25.51 o 
  -8  -4   3       12.07        4.27     15.08 o 
  -7  -4   3      132.09      157.31     25.38 o 
  -6  -4   3      121.51      118.49     16.59 o 
  -5  -4   3      253.15      266.12     16.08 o 
  -4  -4   3        8.33        4.65      8.04 o 
  -3  -4   3     1419.53     1401.72     61.44 o 
  -2  -4   3      390.53      421.67     16.21 o 
  -1  -4   3      719.56      699.78     19.08 o 
   0  -4   3      347.16      402.06     11.37 o 
   1  -4   3      685.34      645.62     20.49 o 
   2  -4   3      417.51      441.02     19.85 o 
   3  -4   3        5.08        9.55      6.66 o 
   4  -4   3     1468.14     1480.13     56.29 o 
   5  -4   3      405.36      417.02     24.75 o 
   6  -4   3       94.58       87.07     13.32 o 
   7  -4   3        5.37      -11.06     11.06 o 
   8  -4   3       14.57        5.65     13.44 o 
   9  -4   3      220.29      333.85     29.40 o 
  10  -4   3      162.94      216.36     32.04 o 
  -9  -3   3       36.15       77.52     25.76 o 
  -8  -3   3       21.44       23.50     19.60 o 
  -7  -3   3        0.19       10.30     13.95 o 
  -6  -3   3       26.03       37.07     15.08 o 
  -5  -3   3       55.64       58.80     10.55 o 
  -4  -3   3      743.64      848.12     40.58 o 
  -3  -3   3        0.08        0.25      8.17 o 
  -2  -3   3        4.49       -6.28      6.78 o 
  -1  -3   3      979.46      997.84     28.96 o 
   0  -3   3      283.55      273.66      7.98 o 
   1  -3   3     3250.52     3317.07     77.91 o 
   2  -3   3      268.34      312.49     11.18 o 
   3  -3   3     1119.86     1130.45     39.83 o 
   4  -3   3      122.81      129.54     11.31 o 
   5  -3   3     1872.20     2076.07     70.11 o 
   6  -3   3       18.37      -12.82     12.82 o 
   7  -3   3      273.60      298.79     21.49 o 
   8  -3   3       46.97       31.16     18.34 o 
   9  -3   3       32.54       29.78     16.96 o 
  10  -3   3        0.53       -4.27     16.71 o 
  -9  -2   3       18.69        5.03     18.47 o 
  -8  -2   3        3.84       -0.75     14.32 o 
  -7  -2   3      101.15      140.73     20.23 o 
  -6  -2   3       26.88       30.53     13.19 o 
  -5  -2   3      241.11      265.12     15.08 o 
  -4  -2   3     1164.73     1248.31     57.04 o 
  -3  -2   3     3268.29     3670.92    137.33 o 
  -2  -2   3      109.36      153.92     10.81 o 
  -1  -2   3        9.43        7.79      5.53 o 
   0  -2   3     1831.85     1689.15     53.78 o 
   1  -2   3      371.58      353.21     11.76 o 
   2  -2   3      899.52      825.38     28.90 o 
   3  -2   3       61.29       46.36      7.79 o 
   5  -2   3      332.20      308.97     15.58 o 
   6  -2   3      390.64      449.69     19.60 o 
   7  -2   3        8.51      -12.94     12.94 o 
   8  -2   3       19.61        6.03     16.46 o 
   9  -2   3        1.46      -10.43     12.94 o 
  -9  -1   3        1.95      -12.06     12.06 o 
  -8  -1   3       78.42       48.63     17.34 o 
  -7  -1   3        4.37        4.27     12.06 o 
  -6  -1   3      433.46      482.61     23.50 o 
  -5  -1   3       62.78       56.54     10.55 o 
  -4  -1   3     1374.68     1521.97     57.30 o 
  -3  -1   3      655.29      726.62     31.79 o 
  -2  -1   3      153.53      197.77     10.30 o 
  -1  -1   3     1296.39     1367.41     34.25 o 
   0  -1   3      487.45      518.77     15.27 o 
   1  -1   3     8385.31     7655.54    110.54 o 
   2  -1   3      340.24      284.72     13.70 o 
   3  -1   3     2408.67     2618.37     64.33 o 
   4  -1   3       61.03       38.32      9.17 o 
   5  -1   3     2171.19     2648.27     82.68 o 
   6  -1   3      165.83      173.27     15.33 o 
   7  -1   3      191.56      230.31     19.60 o 
   8  -1   3       38.23       35.68     15.96 o 
   9  -1   3        0.18      -11.56     15.33 o 
  -9   0   3       18.22       33.55     17.59 o 
  -8   0   3       20.86       26.76     17.72 o 
  -7   0   3       59.43       77.15     13.57 o 
  -6   0   3      209.45      211.09     15.71 o 
  -5   0   3      323.58      326.93     15.58 o 
  -4   0   3     6456.80     6952.58    220.26 o 
  -3   0   3     1535.04     1872.02     68.60 o 
  -2   0   3     2672.86     2739.62    108.18 o 
  -1   0   3     1428.08     1567.69     53.87 o 
   0   0   3     3300.57     3285.69     78.59 o 
   1   0   3     1641.99     1409.92     37.84 o 
   3   0   3       28.90       38.95      8.17 o 
   5   0   3        1.42        5.03     10.43 o 
   6   0   3      231.78      259.96     20.61 o 
   7   0   3       12.83      -13.32     13.32 o 
   8   0   3       27.95      -12.19     14.32 o 
   9   0   3        5.81      -15.58     15.58 o 
 -10   1   3        0.67        1.88     16.84 o 
  -9   1   3       26.71       33.92     17.72 o 
  -8   1   3       23.70       28.15     17.34 o 
  -7   1   3       81.42      112.58     14.83 o 
  -6   1   3      153.42      171.38     15.96 o 
  -5   1   3       52.92       33.42      9.80 o 
  -4   1   3       13.99       12.69      7.41 o 
  -3   1   3      909.77      852.02     36.44 o 
  -2   1   3     3603.32     3697.05    123.39 o 
  -1   1   3      685.81      767.22     23.42 o 
   0   1   3      739.99      723.72     21.21 o 
   1   1   3      757.56      712.46     22.92 o 
   2   1   3        5.56       -7.79      7.79 o 
   3   1   3      906.00      965.22     29.53 o 
   4   1   3       14.19       22.74      8.92 o 
   5   1   3      187.63      198.15     14.20 o 
   6   1   3       54.83       66.47     14.95 o 
   7   1   3        0.35        1.38     12.82 o 
   8   1   3       26.81       16.84     17.46 o 
   9   1   3        3.40        6.16     18.34 o 
 -10   2   3        0.20       -6.91     18.09 o 
  -9   2   3       10.07       -6.41     18.60 o 
  -8   2   3      119.54       83.93     16.96 o 
  -7   2   3       56.58       46.99     15.20 o 
  -6   2   3        9.13       10.68     11.06 o 
  -5   2   3        9.02       10.93      7.66 o 
  -4   2   3      656.20      691.94     27.64 o 
  -3   2   3        0.43        4.27      7.92 o 
  -2   2   3      391.55      398.18     22.74 o 
  -1   2   3     1263.76     1254.48     35.81 o 
   0   2   3     4411.35     4120.54    104.67 o 
   1   2   3      105.99      106.92     10.43 o 
   2   2   3      919.96      972.01     45.36 o 
   3   2   3       20.48        9.05      7.41 o 
   4   2   3        5.03      -11.18     11.18 o 
   5   2   3      405.37      438.38     19.48 o 
   6   2   3        0.79        7.29     11.31 o 
   7   2   3      137.47      145.25     21.49 o 
   8   2   3        6.12        3.27     13.44 o 
   9   2   3       18.45       12.06     17.72 o 
 -10   3   3        4.92        2.14     17.09 o 
  -9   3   3      114.94      149.77     25.88 o 
  -8   3   3      110.13       77.90     18.60 o 
  -7   3   3       13.13       -3.27     17.59 o 
  -6   3   3        0.49        3.52     13.44 o 
  -5   3   3      290.13      320.15     17.59 o 
  -4   3   3      195.20      176.41     12.69 o 
  -3   3   3     1528.28     1358.37     60.19 o 
  -2   3   3      369.38      359.10     17.72 o 
  -1   3   3     5183.04     5475.40    163.47 o 
   0   3   3     2036.17     2088.35     57.23 o 
   1   3   3      113.71      136.60     25.13 o 
   2   3   3      900.88      846.61     37.44 o 
   3   3   3      546.11      574.46     29.53 o 
   4   3   3      301.88      333.85     18.60 o 
   5   3   3       33.54       23.75     11.69 o 
   6   3   3      556.44      692.44     28.77 o 
   7   3   3       56.65       87.70     16.96 o 
   8   3   3       34.40       46.49     16.46 o 
 -10   4   3       29.83       22.37     20.35 o 
  -9   4   3        0.75       11.43     16.71 o 
  -8   4   3        3.08       12.69     14.07 o 
  -7   4   3        0.00      -11.69     12.19 o 
  -6   4   3      149.46      131.80     14.70 o 
  -5   4   3      466.45      466.03     18.85 o 
  -4   4   3     4199.64     4150.01    195.13 o 
  -3   4   3      226.19      233.45     13.70 o 
  -2   4   3     1576.53     1677.77     71.24 o 
  -1   4   3     5890.19     6283.16    155.28 o 
   0   4   3       31.49       60.97      8.98 o 
   1   4   3      233.95      182.10      9.82 o 
   2   4   3      138.82      122.13     13.07 o 
   3   4   3      589.50      545.56     21.86 o 
   4   4   3        0.06        3.27     11.06 o 
   5   4   3      388.99      452.83     21.99 o 
   6   4   3       91.63       53.40     15.20 o 
   7   4   3        6.38        7.41     13.95 o 
   8   4   3       17.20       10.81     15.71 o 
  -9   5   3       38.60       24.63     18.60 o 
  -8   5   3        8.51       12.31     12.69 o 
  -7   5   3      268.61      276.93     20.73 o 
  -6   5   3        0.30      -10.05     10.05 o 
  -5   5   3      188.74      197.27     15.33 o 
  -4   5   3      223.76      237.85     14.70 o 
  -3   5   3      601.21      576.72     32.92 o 
  -2   5   3     1001.23     1012.72     46.99 o 
  -1   5   3       34.03       21.91      7.43 o 
   0   5   3     1326.17     1244.95     39.96 o 
   1   5   3        3.65       -5.04      7.60 o 
   2   5   3      575.59      488.14     23.24 o 
   3   5   3       17.63        9.80     12.94 o 
   4   5   3      344.42      424.81     23.62 o 
   5   5   3       53.10       30.41     12.44 o 
   6   5   3       36.55       49.51     16.46 o 
   7   5   3       45.72       43.73     20.61 o 
  -9   6   3        2.23       -6.53     12.82 o 
  -8   6   3       29.09       65.09     17.46 o 
  -7   6   3       12.92       17.59     13.95 o 
  -6   6   3       64.97       85.44     14.70 o 
  -5   6   3      345.23      319.02     19.10 o 
  -4   6   3      180.37      189.73     18.22 o 
  -3   6   3      455.78      461.50     24.00 o 
  -2   6   3      255.71      267.88     17.21 o 
  -1   6   3      529.84      491.69     20.73 o 
   0   6   3       22.15       15.26      8.84 o 
   1   6   3     1240.43     1102.11     36.36 o 
   2   6   3      500.02      452.33     22.62 o 
   3   6   3       95.55       78.28     13.32 o 
   4   6   3       20.09       24.12     13.07 o 
   5   6   3       77.38       67.85     15.58 o 
   6   6   3        8.55        0.38     14.83 o 
   7   6   3       19.03       54.15     22.74 o 
  -9   7   3       14.01        8.04     18.97 o 
  -8   7   3       61.26       73.88     20.61 o 
  -7   7   3      115.43      116.22     20.23 o 
  -6   7   3      467.10      411.87     22.74 o 
  -5   7   3      581.37      580.37     30.41 o 
  -4   7   3       16.44       40.58     14.20 o 
  -3   7   3       10.16       -4.27     11.43 o 
  -2   7   3       49.78       27.27     15.08 o 
  -1   7   3       70.20       66.26     16.40 o 
   0   7   3      122.38      128.32     11.53 o 
   1   7   3      695.26      616.24     19.28 o 
   2   7   3      612.83      521.31     28.65 o 
   3   7   3        0.71       -5.53     13.44 o 
   4   7   3      189.62      219.00     24.50 o 
   5   7   3       42.90       54.78     15.33 o 
   6   7   3        0.71       -0.63     12.69 o 
  -8   8   3        0.11      -10.93     10.93 o 
  -7   8   3      198.19      191.74     23.50 o 
  -6   8   3      100.17       98.51     16.96 o 
  -5   8   3      106.56       73.63     14.70 o 
  -4   8   3        0.97        5.03     13.32 o 
  -3   8   3      511.35      503.72     25.00 o 
  -2   8   3      586.99      626.10     29.15 o 
  -1   8   3      701.40      715.92     25.22 o 
   0   8   3      251.64      257.63     15.32 o 
   1   8   3      557.55      560.57     19.17 o 
   2   8   3       77.73       55.66     17.72 o 
   3   8   3      527.78      408.35     24.88 o 
   4   8   3      107.43      108.69     20.48 o 
   5   8   3        0.87       -1.63     11.69 o 
  -8   9   3        2.83        5.91     13.32 o 
  -7   9   3       25.82       25.00     15.20 o 
  -6   9   3      145.65      156.81     19.48 o 
  -5   9   3       11.19       13.44     11.81 o 
  -4   9   3      338.00      309.72     25.76 o 
  -3   9   3      179.21      159.07     17.84 o 
  -2   9   3      315.21      280.45     23.75 o 
  -1   9   3      218.33      204.07     16.90 o 
   0   9   3      285.03      270.51     16.40 o 
   1   9   3      123.22      110.33     14.29 o 
   2   9   3      199.91      171.38     20.73 o 
   3   9   3      166.46      115.72     19.85 o 
   4   9   3        0.22       18.34     13.95 o 
  -7  10   3       64.32       49.63     19.22 o 
  -6  10   3        3.56       21.74     14.20 o 
  -5  10   3        8.83        4.77     13.32 o 
  -4  10   3       67.38       67.35     17.72 o 
  -3  10   3      413.63      309.85     27.14 o 
  -2  10   3      200.04      180.18     20.48 o 
  -1  10   3       80.66       71.53     12.71 o 
   0  10   3      414.35      414.89     21.69 o 
   1  10   3       46.81       61.90     24.25 o 
   2  10   3       75.78       86.57     20.10 o 
   3  10   3       28.85        6.66     18.97 o 
  -6  11   3       56.07       46.49     17.09 o 
  -5  11   3       16.55        7.54     17.09 o 
  -4  11   3       13.34        9.42     15.08 o 
  -3  11   3      110.28      109.44     20.86 o 
  -2  11   3       14.01       28.15     14.83 o 
  -1  11   3      112.00       94.84     15.77 o 
   0  11   3        0.49       12.04     12.03 o 
   1  11   3       39.00       41.64     14.83 o 
   2  11   3        0.54        0.00     15.45 o 
  -4  12   3       52.57       54.91     19.10 o 
  -3  12   3        0.18       -3.64     13.19 o 
  -2  12   3       48.10       39.96     20.61 o 
  -1  12   3       14.73       43.59     15.46 o 
   0  12   3       39.82       65.34     16.84 o 
  -1 -13   4       85.98      129.93     33.17 o 
   0 -13   4       63.57       73.27     15.03 o 
   1 -13   4       84.14       62.54     15.89 o 
   2 -13   4      218.59      233.70     25.88 o 
   3 -13   4      132.47      132.18     24.00 o 
   4 -13   4        8.16       15.83     10.81 o 
  -2 -12   4      272.51      235.09     25.88 o 
  -1 -12   4      207.53      203.15     17.06 o 
   0 -12   4       33.28       47.96     13.19 o 
   1 -12   4       28.91       35.30     11.80 o 
   2 -12   4      330.22      283.84     25.76 o 
   3 -12   4      140.62      127.16     21.23 o 
   4 -12   4      126.11      113.08     19.10 o 
   5 -12   4       18.07       -1.13     15.20 o 
   6 -12   4       93.55      155.05     22.99 o 
  -4 -11   4       46.01       57.17     16.84 o 
  -3 -11   4       25.08        9.55     19.22 o 
  -2 -11   4      163.92      142.11     23.24 o 
  -1 -11   4      634.79      611.40     43.66 o 
   0 -11   4       58.71       58.28     10.97 o 
   1 -11   4      638.93      603.64     43.79 o 
   2 -11   4        6.62        9.30     13.95 o 
   3 -11   4      163.03      170.13     21.36 o 
   4 -11   4       85.08       83.43     15.83 o 
   5 -11   4       84.51       78.03     16.33 o 
   6 -11   4        0.32       -9.55      9.55 o 
   7 -11   4        6.58       19.10     12.44 o 
  -5 -10   4        0.49        5.91     14.45 o 
  -4 -10   4        5.87       11.69     14.83 o 
  -3 -10   4       85.60       63.95     17.46 o 
  -2 -10   4      784.05      826.01     39.08 o 
  -1 -10   4       11.91       12.99     12.38 o 
   0 -10   4        6.56        6.53      8.10 o 
   1 -10   4        0.24        1.19      9.31 o 
   2 -10   4       40.09       68.85     15.71 o 
   3 -10   4       97.00       79.03     18.34 o 
   4 -10   4      266.79      253.81     21.11 o 
   5 -10   4      148.36      130.92     16.96 o 
   6 -10   4       40.69       22.37     12.44 o 
   7 -10   4        5.51       58.17     17.97 o 
   8 -10   4       34.45       36.31     17.46 o 
  -6  -9   4        6.30       -5.03     14.07 o 
  -5  -9   4       62.94       32.79     21.61 o 
  -4  -9   4       54.58       37.44     17.59 o 
  -3  -9   4       50.62       57.42     14.32 o 
  -2  -9   4       33.73       56.79     14.58 o 
  -1  -9   4       55.54       55.92      9.54 o 
   0  -9   4       22.36       12.36     10.37 o 
   1  -9   4      428.75      419.15     20.79 o 
   2  -9   4      130.06      122.26     15.20 o 
   3  -9   4      153.86      166.11     16.84 o 
   4  -9   4     1436.42     1308.74     65.09 o 
   5  -9   4      271.61      369.40     20.86 o 
   6  -9   4       11.92       22.99     14.20 o 
   7  -9   4       11.27       21.36     12.94 o 
   8  -9   4        7.13       33.17     14.70 o 
  -6  -8   4       86.22      100.64     20.86 o 
  -5  -8   4        4.51        5.28     10.43 o 
  -4  -8   4      105.82      109.56     16.96 o 
  -3  -8   4        0.21        3.52     10.93 o 
  -2  -8   4      276.22      251.55     17.97 o 
  -1  -8   4      520.83      511.93     30.78 o 
   0  -8   4       67.75       76.82      8.65 o 
   1  -8   4     1769.10     1724.55     52.73 o 
   2  -8   4      339.58      438.89     25.63 o 
   3  -8   4     1158.68     1178.82     40.58 o 
   4  -8   4       61.37       74.38     17.09 o 
   5  -8   4      676.50      727.88     24.12 o 
   6  -8   4       38.50       41.59     12.82 o 
   7  -8   4      125.33       88.71     22.62 o 
   8  -8   4        0.66        0.50     14.58 o 
   9  -8   4       50.84       20.35     20.35 o 
  -7  -7   4       13.76       13.07     15.33 o 
  -6  -7   4        3.38       28.02     12.44 o 
  -5  -7   4      500.51      446.17     28.77 o 
  -4  -7   4      102.18      113.21     18.09 o 
  -3  -7   4      444.03      409.36     20.73 o 
  -2  -7   4      431.33      393.28     19.98 o 
  -1  -7   4      721.34      702.32     25.82 o 
   0  -7   4     1207.41     1173.31     35.78 o 
   1  -7   4      293.70      277.62     10.89 o 
   2  -7   4     1791.16     1911.35     76.52 o 
   3  -7   4       82.63       95.12     13.44 o 
   4  -7   4     1858.86     1856.32     65.21 o 
   5  -7   4      171.53      180.43     15.83 o 
   6  -7   4      116.29      128.66     14.70 o 
   7  -7   4        0.09        2.64     12.56 o 
   8  -7   4       18.28       17.34     14.45 o 
   9  -7   4       10.31       15.33     15.83 o 
  -8  -6   4        1.23       15.33     15.71 o 
  -7  -6   4       33.38       67.22     20.23 o 
  -6  -6   4      341.33      336.99     23.87 o 
  -5  -6   4        1.12      -10.18     10.43 o 
  -4  -6   4      299.67      334.10     18.72 o 
  -3  -6   4       56.95       51.52     13.70 o 
  -2  -6   4      324.65      291.38     16.08 o 
  -1  -6   4      472.97      488.36     17.01 o 
   0  -6   4       88.33      114.11     12.94 o 
   1  -6   4     1008.26      932.87     35.37 o 
   2  -6   4      317.64      381.97     15.71 o 
   3  -6   4      850.74     1022.52     40.96 o 
   4  -6   4       52.66       62.45     13.44 o 
   5  -6   4      931.46     1055.94     31.54 o 
   6  -6   4       26.71       21.11     12.82 o 
   7  -6   4       44.45       38.83     15.45 o 
   8  -6   4       12.72       -0.25     17.46 o 
   9  -6   4        5.67       -4.90     19.98 o 
  -8  -5   4        1.10        1.63     15.71 o 
  -7  -5   4       54.34       54.28     19.73 o 
  -6  -5   4       72.36       92.10     17.59 o 
  -5  -5   4      127.70      119.74     14.20 o 
  -4  -5   4      526.61      557.87     21.86 o 
  -3  -5   4       70.67       57.80     11.81 o 
  -2  -5   4      148.98      120.24     11.94 o 
  -1  -5   4        4.42        1.09      5.56 o 
   0  -5   4      718.47      649.87     25.26 o 
   1  -5   4     2466.16     2735.04     90.00 o 
   2  -5   4     2550.78     2233.01     79.41 o 
   3  -5   4       57.49       67.60      9.93 o 
   4  -5   4      590.69      692.57     29.02 o 
   5  -5   4       57.18       75.14     15.08 o 
   6  -5   4      121.10      168.12     19.35 o 
   7  -5   4       25.28       28.90     17.72 o 
   8  -5   4        7.33       11.18     15.08 o 
   9  -5   4       10.79       31.91     15.71 o 
  -8  -4   4        0.53        0.75     10.68 o 
  -7  -4   4      120.10      143.62     18.97 o 
  -6  -4   4       51.91       59.18     14.58 o 
  -5  -4   4       64.27       75.77     15.96 o 
  -4  -4   4       46.08       63.83     10.81 o 
  -3  -4   4     1321.03     1256.47     46.49 o 
  -2  -4   4      356.60      331.33     14.20 o 
  -1  -4   4       23.94       33.56      6.28 o 
   0  -4   4      391.92      478.81     20.04 o 
   1  -4   4      146.68      126.70      7.08 o 
   2  -4   4      314.99      299.17     10.93 o 
   3  -4   4       38.88       30.91      8.67 o 
   4  -4   4     1612.42     1625.25     58.55 o 
   5  -4   4      254.31      249.16     15.96 o 
   6  -4   4      828.15      988.85     37.69 o 
   7  -4   4       15.75       36.31     17.09 o 
   8  -4   4      199.53      167.87     23.24 o 
   9  -4   4       95.61      115.09     26.51 o 
  -9  -3   4        2.10       11.81     14.95 o 
  -8  -3   4        8.68        9.42     14.07 o 
  -7  -3   4       12.55       39.20     12.94 o 
  -6  -3   4      240.77      223.15     18.34 o 
  -5  -3   4       21.41       28.02     15.20 o 
  -4  -3   4     1481.25     1523.35     69.11 o 
  -3  -3   4       19.05       24.88      8.04 o 
  -2  -3   4     1082.79     1267.41     44.23 o 
  -1  -3   4       36.50       41.61      5.62 o 
   0  -3   4       32.71       35.10      5.46 o 
   1  -3   4     1497.79     1440.98     36.47 o 
   2  -3   4       90.81       63.58      8.67 o 
   3  -3   4     7444.72     7924.08    215.61 o 
   4  -3   4      564.25      684.65     21.49 o 
   5  -3   4      339.12      396.04     18.47 o 
   6  -3   4        6.89       -8.17     10.30 o 
   7  -3   4      344.75      433.86     22.87 o 
   8  -3   4       19.52        8.04     17.09 o 
   9  -3   4        6.51        2.89     18.09 o 
  -9  -2   4       20.34       11.43     19.98 o 
  -8  -2   4       15.71       10.68     15.20 o 
  -7  -2   4      182.38      237.98     21.61 o 
  -6  -2   4       23.42       -0.13     11.81 o 
  -5  -2   4      309.92      268.38     15.58 o 
  -4  -2   4     7812.83     9118.24    276.93 o 
  -3  -2   4     4620.21     5008.31    176.28 o 
  -2  -2   4     2507.00     2679.18    115.22 o 
  -1  -2   4     3396.97     3576.71     84.84 o 
   0  -2   4     1535.56     1417.14     36.11 o 
   1  -2   4      933.13      839.54     21.49 o 
   2  -2   4     1026.82      952.16     31.29 o 
   3  -2   4       51.62       12.82      8.42 o 
   5  -2   4        8.30        6.53      8.54 o 
   6  -2   4      159.80      169.25     15.33 o 
   7  -2   4       10.95       -4.52     15.33 o 
   8  -2   4       56.74       94.11     23.62 o 
   9  -2   4       19.58       18.22     16.08 o 
  -9  -1   4        0.01        0.88     13.57 o 
  -8  -1   4       48.45       52.52     16.84 o 
  -7  -1   4        5.29       -7.54     17.46 o 
  -6  -1   4        1.79       13.95     10.93 o 
  -5  -1   4      405.90      420.67     17.72 o 
  -4  -1   4    12504.53    13127.90    325.30 o 
  -3  -1   4     1039.97     1191.64     48.75 o 
  -2  -1   4      737.51      764.69     32.79 o 
  -1  -1   4      124.44      136.72     12.25 o 
   0  -1   4        2.33        6.78      5.06 o 
   1  -1   4     1826.26     1536.90     52.96 o 
   2  -1   4      782.78      724.73     23.75 o 
   5  -1   4       20.69        3.90      8.29 o 
   6  -1   4        0.23       -4.02     11.56 o 
   7  -1   4       39.40       53.53     13.82 o 
   8  -1   4       40.98       30.78     18.97 o 
   9  -1   4       33.20       51.77     19.48 o 
  -9   0   4       22.17      -12.31     19.48 o 
  -8   0   4       21.58       20.73     13.95 o 
  -7   0   4      276.50      285.09     21.11 o 
  -6   0   4      105.61      108.81     13.57 o 
  -5   0   4      700.92      693.32     37.32 o 
  -4   0   4       15.49       24.75      8.54 o 
  -3   0   4        1.62        8.29      6.91 o 
  -2   0   4      120.23      121.75      9.30 o 
  -1   0   4      649.31      627.81     21.13 o 
   0   0   4     1045.08     1102.26     30.61 o 
   1   0   4       10.46       14.10      4.93 o 
   2   0   4     1581.29     1555.01     46.49 o 
   4   0   4      293.74      257.95     13.82 o 
   5   0   4        0.41        3.39      8.80 o 
   6   0   4       89.45       76.39     14.32 o 
   7   0   4        3.31        2.51     14.32 o 
   8   0   4        0.65        8.17     15.33 o 
   9   0   4       88.86       91.35     23.62 o 
 -10   1   4        9.35       12.44     18.22 o 
  -9   1   4        0.11       -2.89     13.95 o 
  -8   1   4       73.93       70.61     15.83 o 
  -7   1   4       75.90       69.73     15.96 o 
  -6   1   4      142.89      124.52     14.20 o 
  -5   1   4       57.92       58.17     14.07 o 
  -4   1   4       61.31       73.00      9.67 o 
  -3   1   4     2802.97     2705.82    133.31 o 
  -2   1   4      324.28      306.83     12.44 o 
  -1   1   4      570.47      618.41     22.49 o 
   0   1   4      507.08      519.45     16.49 o 
   1   1   4     2831.03     2979.24     87.19 o 
   2   1   4     2953.01     3158.78     76.14 o 
   3   1   4       10.64        5.28      6.66 o 
   4   1   4      313.93      360.11     16.84 o 
   5   1   4       31.32      -12.56     13.19 o 
   6   1   4      191.79      235.21     20.73 o 
   7   1   4       25.57       40.84     17.46 o 
   8   1   4       73.15       50.76     24.75 o 
   9   1   4        8.59        8.42     19.85 o 
 -10   2   4        0.11      -15.71     15.71 o 
  -9   2   4       42.32       39.45     19.85 o 
  -8   2   4        9.06       35.06     20.61 o 
  -7   2   4       52.54       27.39     14.07 o 
  -6   2   4      632.01      617.81     26.64 o 
  -5   2   4       90.48       71.37     11.56 o 
  -4   2   4      302.13      297.03     16.21 o 
  -3   2   4       23.56        8.17      7.54 o 
  -2   2   4      994.24      996.01     43.10 o 
  -1   2   4       30.44       48.26      9.99 o 
   0   2   4      792.55      663.91     22.39 o 
   1   2   4       12.60        7.16      5.31 o 
   2   2   4      105.55       95.24     11.43 o 
   3   2   4      942.74      967.36     28.27 o 
   4   2   4      199.62      247.27     18.47 o 
   5   2   4      506.07      500.20     30.03 o 
   6   2   4       22.50       -7.16     11.18 o 
   7   2   4       96.22      114.09     19.10 o 
   8   2   4        0.25        1.13     12.69 o 
 -10   3   4        2.99        1.38     14.83 o 
  -9   3   4       14.63       34.30     17.21 o 
  -8   3   4        0.10       -7.41     12.56 o 
  -7   3   4       61.43       47.37     20.35 o 
  -6   3   4        0.16       12.94     11.94 o 
  -5   3   4      588.15      612.78     25.26 o 
  -4   3   4      133.54      115.34     11.69 o 
  -3   3   4     2947.11     3039.16     99.89 o 
  -2   3   4      617.82      779.64     31.91 o 
  -1   3   4     5845.41     6284.23    148.04 o 
   0   3   4     1194.54     1203.01     35.36 o 
   1   3   4     2126.29     2259.32    126.46 o 
   2   3   4      333.37      276.68     15.83 o 
   3   3   4      208.39      189.48     14.70 o 
   4   3   4      615.84      725.87     30.16 o 
   5   3   4        4.78       -3.77      8.54 o 
   6   3   4      250.30      369.03     24.38 o 
   7   3   4      258.00      261.35     25.13 o 
   8   3   4        0.38        0.38     15.33 o 
  -9   4   4        0.18       -0.38     15.20 o 
  -8   4   4       22.22       21.11     16.71 o 
  -7   4   4        0.14        0.63     12.69 o 
  -6   4   4      749.49      731.52     34.55 o 
  -5   4   4        1.15       -9.67      9.67 o 
  -4   4   4      666.16      641.93     35.56 o 
  -3   4   4        6.29        0.63      9.17 o 
  -2   4   4      508.44      632.51     31.91 o 
  -1   4   4      672.17      614.42     40.71 o 
   0   4   4      448.37      404.99     44.54 o 
   1   4   4       73.98       53.28      8.88 o 
   2   4   4       14.14       15.83     13.19 o 
   3   4   4      335.98      300.67     17.46 o 
   4   4   4       76.42       81.80     15.45 o 
   5   4   4      623.25      713.30     28.77 o 
   6   4   4      405.34      513.90     36.94 o 
   7   4   4       42.49        2.51     16.46 o 
  -9   5   4       25.67       25.00     17.72 o 
  -8   5   4        5.11       -3.90     14.45 o 
  -7   5   4       90.44       96.75     18.34 o 
  -6   5   4       21.07       30.66     11.56 o 
  -5   5   4      500.92      436.75     29.28 o 
  -4   5   4      457.88      391.14     18.72 o 
  -3   5   4      400.33      383.10     19.85 o 
  -2   5   4      149.94      132.31     15.20 o 
  -1   5   4      641.48      668.72     26.96 o 
   0   5   4      975.26      905.46     27.05 o 
   1   5   4      521.11      527.01     16.53 o 
   2   5   4      311.21      281.20     21.49 o 
   3   5   4        7.28        0.50      9.67 o 
   4   5   4      391.02      477.33     26.13 o 
   5   5   4       22.97       -5.91     12.82 o 
   6   5   4       35.16       25.38     13.07 o 
   7   5   4       40.31       51.77     20.73 o 
  -9   6   4        1.07        4.77     15.08 o 
  -8   6   4       68.80      124.52     23.37 o 
  -7   6   4        7.30       10.93     13.57 o 
  -6   6   4      214.18      201.92     21.86 o 
  -5   6   4       20.29        5.40     11.94 o 
  -4   6   4     1269.83     1276.20     56.42 o 
  -3   6   4      427.00      368.02     20.98 o 
  -2   6   4       57.64       54.91     13.70 o 
  -1   6   4      448.81      417.46     15.50 o 
   0   6   4       28.59       37.53      9.42 o 
   1   6   4      446.48      458.03     20.67 o 
   2   6   4        0.65       -1.01     11.06 o 
   3   6   4       98.61       81.17     14.70 o 
   4   6   4        3.09       -7.92      9.67 o 
   5   6   4       64.44       86.32     16.08 o 
   6   6   4       83.90       91.72     18.60 o 
  -9   7   4       13.23        2.39     15.20 o 
  -8   7   4       69.84       79.16     21.23 o 
  -7   7   4        0.36       13.57     14.07 o 
  -6   7   4      219.78      214.86     20.35 o 
  -5   7   4      354.12      316.25     20.35 o 
  -4   7   4      568.10      603.74     30.03 o 
  -3   7   4      252.11      231.32     20.23 o 
  -2   7   4      516.28      439.51     22.99 o 
  -1   7   4      305.82      258.68     15.69 o 
   0   7   4     1352.39     1552.51     53.47 o 
   1   7   4      210.14      213.54     19.98 o 
   2   7   4        1.87       -9.55     12.31 o 
   3   7   4      179.19      168.74     17.72 o 
   4   7   4        8.98       19.22     18.09 o 
   5   7   4       23.13       -2.14     16.59 o 
   6   7   4        7.69       -1.13     13.19 o 
  -8   8   4        2.26        9.67     15.96 o 
  -7   8   4      130.83      119.87     20.35 o 
  -6   8   4       32.06       23.24     19.48 o 
  -5   8   4      187.15      171.26     18.09 o 
  -4   8   4       13.13       24.75     11.43 o 
  -3   8   4      759.24      747.98     34.55 o 
  -2   8   4        0.13       -7.16     11.69 o 
  -1   8   4       76.77       85.51     13.70 o 
   0   8   4      108.13      137.43     12.87 o 
   1   8   4      630.51      578.38     20.41 o 
   2   8   4       86.73       98.88     18.85 o 
   3   8   4        3.23       -7.04     11.94 o 
   4   8   4       91.15      101.90     19.85 o 
   5   8   4        0.58       10.93     11.81 o 
  -8   9   4       58.25       81.80     19.35 o 
  -7   9   4       34.68       31.79     16.71 o 
  -6   9   4       18.39       32.04     14.32 o 
  -5   9   4        8.35       13.44     15.45 o 
  -4   9   4      422.49      416.27     28.27 o 
  -3   9   4      249.74      212.60     24.12 o 
  -2   9   4      273.86      264.36     21.11 o 
  -1   9   4      264.73      234.18     16.99 o 
   0   9   4      389.73      343.53     19.72 o 
   1   9   4      151.88      125.83     14.12 o 
   2   9   4       33.19       50.01     18.72 o 
   3   9   4      112.53      116.73     22.87 o 
   4   9   4        0.29        4.52     13.70 o 
  -7  10   4       35.98       62.07     15.83 o 
  -6  10   4        8.35       15.58     15.08 o 
  -5  10   4       84.53       75.01     17.59 o 
  -4  10   4       96.44       99.14     17.34 o 
  -3  10   4      246.92      215.36     23.12 o 
  -2  10   4      200.18      176.41     21.86 o 
  -1  10   4       98.35      102.49     14.57 o 
   0  10   4       53.85       46.08     13.67 o 
   1  10   4       41.77       39.34     13.63 o 
   2  10   4       96.55       76.39     20.23 o 
   3  10   4        5.49       18.09     11.56 o 
  -6  11   4       38.62       18.47     19.73 o 
  -5  11   4       36.56       23.75     16.08 o 
  -4  11   4       27.81       33.05     13.57 o 
  -3  11   4        2.26        6.28     14.32 o 
  -2  11   4       36.39       30.41     16.84 o 
  -1  11   4      250.42      252.34     20.28 o 
   0  11   4       36.11       35.14     21.55 o 
   1  11   4       14.75        0.38     12.86 o 
  -3  12   4      136.26      177.54     24.25 o 
  -2  12   4       67.09       99.39     17.72 o 
  -1 -13   5       16.40       14.58     20.67 o 
   0 -13   5      136.75      150.55     16.24 o 
   1 -13   5      120.77      116.11     16.71 o 
   2 -13   5        9.96        9.05     14.20 o 
   3 -13   5      153.55      189.60     23.50 o 
   4 -13   5        0.17       10.55     12.82 o 
  -2 -12   5       37.60       36.06     17.59 o 
  -1 -12   5       74.10      106.09     13.10 o 
   0 -12   5      126.76      114.22     14.75 o 
   1 -12   5       68.31       63.17     13.36 o 
   2 -12   5      303.77      286.35     22.49 o 
   3 -12   5       49.02       55.66     17.34 o 
   4 -12   5      128.94      123.64     17.59 o 
   5 -12   5       29.31       24.75     14.07 o 
   6 -12   5       91.49       90.59     17.09 o 
  -4 -11   5       99.16      129.54     20.23 o 
  -3 -11   5      625.71      561.64     36.19 o 
  -2 -11   5       78.95       65.84     17.84 o 
  -1 -11   5        1.75        7.70      9.20 o 
   0 -11   5        3.73       17.45     26.39 o 
   1 -11   5       83.46       76.17     18.97 o 
   2 -11   5        5.01       -7.92     12.69 o 
   3 -11   5      190.14      186.59     20.23 o 
   4 -11   5       77.18       80.41     14.95 o 
   5 -11   5      141.90      136.58     19.35 o 
   6 -11   5        6.01       13.32     11.94 o 
   7 -11   5       14.00       18.22     18.09 o 
  -5 -10   5       62.52       45.86     13.82 o 
  -4 -10   5      419.00      386.24     27.52 o 
  -3 -10   5      383.61      332.97     24.88 o 
  -2 -10   5        1.95      -14.20     14.20 o 
  -1 -10   5        6.27       -0.30      9.23 o 
   0 -10   5       26.57       26.38      9.00 o 
   1 -10   5      173.02      169.10     19.04 o 
   2 -10   5      960.73      865.21     50.51 o 
   3 -10   5       69.51       57.30     12.44 o 
   4 -10   5      254.05      264.74     17.84 o 
   5 -10   5       85.96       55.41     16.84 o 
   6 -10   5      367.65      352.94     22.37 o 
   7 -10   5        6.64       -3.52     13.95 o 
   8 -10   5        1.11        9.67     13.57 o 
  -6  -9   5       12.74       -1.38     17.59 o 
  -5  -9   5       79.03       83.56     14.83 o 
  -4  -9   5        1.67        7.29     10.18 o 
  -3  -9   5       34.57       34.18     13.44 o 
  -2  -9   5        3.09        2.89     11.06 o 
  -1  -9   5      388.01      399.06     31.47 o 
   0  -9   5      103.23      116.34     14.07 o 
   1  -9   5      907.51      928.51     38.95 o 
   2  -9   5      287.00      295.27     18.09 o 
   3  -9   5      644.71      721.97     25.63 o 
   4  -9   5       33.11       32.17     10.18 o 
   5  -9   5       12.79       36.31     10.43 o 
   6  -9   5      369.88      373.05     25.13 o 
   7  -9   5       13.44       35.31     13.44 o 
   8  -9   5       72.37       95.62     21.99 o 
  -6  -8   5       31.48       42.97     15.71 o 
  -5  -8   5        6.85        1.13     13.57 o 
  -4  -8   5       72.05       87.45     15.71 o 
  -3  -8   5      177.24      136.20     15.08 o 
  -2  -8   5      879.72      851.76     47.75 o 
  -1  -8   5      240.56      233.95     12.38 o 
   0  -8   5      319.07      271.91     12.88 o 
   1  -8   5      468.84      418.50     20.92 o 
   2  -8   5      403.86      397.55     27.89 o 
   3  -8   5     2862.50     2802.57    113.84 o 
   4  -8   5      996.14      929.92     39.08 o 
   5  -8   5      163.70      225.03     18.72 o 
   6  -8   5        2.90       -1.51     10.43 o 
   7  -8   5       29.88       33.80     15.96 o 
   8  -8   5        1.17       -8.67     13.32 o 
   9  -8   5       22.20        5.53     18.34 o 
  -7  -7   5        4.10       -1.51     15.83 o 
  -6  -7   5       16.52       14.83     12.82 o 
  -5  -7   5      266.61      262.73     21.86 o 
  -4  -7   5       46.04       57.04     16.59 o 
  -3  -7   5       90.49       98.13     18.09 o 
  -2  -7   5      525.19      558.50     24.38 o 
  -1  -7   5      527.76      500.57     15.43 o 
   0  -7   5     1434.97     1457.12    100.83 o 
   1  -7   5      411.74      327.73     22.49 o 
   2  -7   5     1287.34     1385.14     57.30 o 
   3  -7   5      227.34      222.90     16.21 o 
   4  -7   5      247.66      249.66     14.58 o 
   5  -7   5       57.62       78.03     17.46 o 
   6  -7   5      116.22      133.44     15.20 o 
   7  -7   5        7.47       12.44     13.57 o 
   8  -7   5       56.05       46.11     21.11 o 
   9  -7   5       32.14        8.67     21.49 o 
  -8  -6   5       10.24       31.54     18.97 o 
  -7  -6   5        5.78       -0.38     13.44 o 
  -6  -6   5      162.77      162.59     23.75 o 
  -5  -6   5       10.11       -2.89     10.68 o 
  -4  -6   5      141.74      124.64     18.34 o 
  -3  -6   5      375.01      398.68     17.72 o 
  -2  -6   5      686.37      623.09     24.88 o 
  -1  -6   5     2181.05     2337.90     64.91 o 
   0  -6   5     1031.69     1299.08     38.87 o 
   1  -6   5      151.28      120.48     13.26 o 
   2  -6   5      271.67      250.29     13.32 o 
   3  -6   5      810.06      761.30     40.08 o 
   4  -6   5        4.10       -1.26      8.29 o 
   5  -6   5      828.22     1028.55     40.46 o 
   6  -6   5       14.27       16.59     12.06 o 
   7  -6   5        1.78        5.78     14.58 o 
   8  -6   5       56.79       33.80     19.35 o 
   9  -6   5      293.44      367.77     31.16 o 
  -8  -5   5        0.05        3.52     15.83 o 
  -7  -5   5       52.19       39.33     18.34 o 
  -6  -5   5      129.43      140.35     16.59 o 
  -5  -5   5      209.65      223.65     17.59 o 
  -4  -5   5       70.27       69.61     13.07 o 
  -3  -5   5       47.68       48.75     10.55 o 
  -2  -5   5     1378.64     1267.78     54.53 o 
  -1  -5   5       14.56       31.82      6.94 o 
   0  -5   5       17.19       33.04      7.55 o 
   1  -5   5      187.12      179.64      8.02 o 
   2  -5   5     3399.53     3210.67    151.91 o 
   3  -5   5        0.72        4.15      9.67 o 
   4  -5   5      485.22      515.03     17.97 o 
   5  -5   5      307.20      377.19     18.60 o 
   6  -5   5       66.47       88.20     18.34 o 
   7  -5   5      415.94      465.90     30.66 o 
   8  -5   5      605.65      746.47     32.79 o 
   9  -5   5      214.01      241.87     27.89 o 
  -8  -4   5        2.77       -3.77     13.95 o 
  -7  -4   5       99.67      138.97     22.49 o 
  -6  -4   5      157.72      201.66     21.49 o 
  -5  -4   5       40.41       18.97     10.81 o 
  -4  -4   5        7.19        4.90     11.43 o 
  -3  -4   5      655.73      645.95     34.43 o 
  -2  -4   5      207.42      220.76     12.94 o 
  -1  -4   5      756.91      730.82     23.81 o 
   0  -4   5     2218.78     2269.87     55.12 o 
   1  -4   5     1226.62     1185.25     32.60 o 
   2  -4   5     1684.72     1761.33     66.47 o 
   3  -4   5     1761.75     1933.09     65.84 o 
   4  -4   5      427.65      467.03     17.97 o 
   5  -4   5      482.85      544.68     19.85 o 
   6  -4   5       14.73       57.42     16.46 o 
   7  -4   5       36.09       43.98     16.08 o 
   8  -4   5       80.02       70.11     20.10 o 
   9  -4   5        4.49       -2.14     14.83 o 
  -9  -3   5        4.10       10.55     15.33 o 
  -8  -3   5        8.43       -3.52     17.84 o 
  -7  -3   5        0.17       10.55     11.69 o 
  -6  -3   5      454.91      456.98     21.49 o 
  -5  -3   5      121.50      109.69     12.69 o 
  -4  -3   5        3.06        4.52     10.55 o 
  -3  -3   5     1012.80     1198.80     50.38 o 
  -2  -3   5      232.89      286.73     12.69 o 
  -1  -3   5     1662.23     1713.89     46.95 o 
   0  -3   5      425.40      392.09     42.85 o 
   1  -3   5     2283.80     2166.89     58.78 o 
   2  -3   5     2634.82     2347.72     77.78 o 
   3  -3   5      746.32      911.70     29.02 o 
   4  -3   5      242.32      265.49     13.57 o 
   5  -3   5      677.44      719.83     28.15 o 
   6  -3   5        0.65      -11.56     11.56 o 
   7  -3   5       62.48       93.48     17.59 o 
   8  -3   5       10.80        1.38     15.45 o 
   9  -3   5       32.32       25.00     19.35 o 
  -9  -2   5        9.25       -9.55     17.46 o 
  -8  -2   5        1.05       12.82     14.70 o 
  -7  -2   5      172.20      186.59     19.48 o 
  -6  -2   5       20.16       18.85     13.82 o 
  -5  -2   5      572.33      667.19     33.17 o 
  -4  -2   5     1341.33     1299.57     62.70 o 
  -3  -2   5     1056.19     1062.47     39.45 o 
  -2  -2   5      229.90      227.67     11.31 o 
  -1  -2   5     3742.66     3711.05     94.15 o 
   0  -2   5     1316.56     1423.81     39.61 o 
   1  -2   5     3434.06     3306.77     88.71 o 
   2  -2   5     2544.90     2418.97     74.38 o 
   5  -2   5      440.86      459.49     18.97 o 
   6  -2   5      238.08      270.77     17.59 o 
   7  -2   5       48.41       23.24     13.82 o 
   8  -2   5       97.69      101.52     26.13 o 
   9  -2   5        5.48      -11.43     17.34 o 
  -9  -1   5        0.59        7.16     13.82 o 
  -8  -1   5       47.86       48.88     22.49 o 
  -7  -1   5        1.15       -4.15     13.70 o 
  -6  -1   5     1998.48     1894.76     79.66 o 
  -5  -1   5        4.86        2.51      9.80 o 
  -4  -1   5      480.22      438.64     16.33 o 
  -3  -1   5     1943.12     2041.77     76.14 o 
  -2  -1   5      205.03      213.73     11.06 o 
  -1  -1   5      277.86      293.57     25.38 o 
   0  -1   5      228.28      242.86     10.69 o 
   1  -1   5     1395.12     1077.72     31.19 o 
   2  -1   5     1111.86     1097.15     42.59 o 
   4  -1   5        7.56       -8.92     10.55 o 
   5  -1   5      213.43      255.69     19.48 o 
   6  -1   5       32.89       10.30     11.43 o 
   7  -1   5       51.94       24.63     16.33 o 
   8  -1   5       21.14        1.63     18.97 o 
   9  -1   5       45.71       52.90     21.36 o 
  -9   0   5       11.91       12.94     15.45 o 
  -8   0   5        2.71      -12.19     14.20 o 
  -7   0   5       91.47      113.84     19.10 o 
  -6   0   5      208.73      212.22     16.71 o 
  -5   0   5      156.73      173.02     13.82 o 
  -4   0   5      111.22      109.94     10.43 o 
  -3   0   5      155.06      162.09     10.55 o 
  -2   0   5     2320.31     2502.40    113.59 o 
  -1   0   5      871.86      906.36     38.95 o 
   0   0   5     1616.68     1589.38     42.47 o 
   1   0   5     1420.24     1378.05     39.32 o 
   2   0   5       22.34       10.81      7.29 o 
   3   0   5       17.95       -1.01      9.67 o 
   4   0   5      352.77      334.10     17.97 o 
   5   0   5       40.74       -3.39     10.43 o 
   6   0   5      168.23      182.19     17.34 o 
   7   0   5       90.15       50.01     17.46 o 
   8   0   5       94.33      100.77     25.51 o 
   9   0   5       17.71       10.81     20.61 o 
  -9   1   5       47.11       51.26     17.21 o 
  -8   1   5        0.36        4.40     13.95 o 
  -7   1   5       30.97       43.22     17.97 o 
  -6   1   5      152.45      154.67     19.85 o 
  -5   1   5       65.75       72.50     10.43 o 
  -4   1   5      281.37      270.14     14.58 o 
  -3   1   5      901.52      924.39     42.22 o 
  -2   1   5     1564.84     1626.88     63.95 o 
  -1   1   5      489.63      520.39     48.75 o 
   0   1   5       82.83      129.43      7.77 o 
   1   1   5        4.85        5.06      5.27 o 
   2   1   5      398.19      417.15     20.10 o 
   3   1   5      352.34      367.90     15.71 o 
   4   1   5      662.89      751.25     22.87 o 
   5   1   5       98.31       69.36     13.95 o 
   6   1   5       42.96       30.16     14.32 o 
   7   1   5        3.77        5.53     13.32 o 
   8   1   5       69.32       68.23     20.35 o 
  -9   2   5        4.84      -11.43     13.57 o 
  -8   2   5       16.41       22.87     17.46 o 
  -7   2   5       32.73       35.06     15.96 o 
  -6   2   5      177.69      162.96     16.96 o 
  -5   2   5       12.18       -9.93      9.93 o 
  -4   2   5      427.25      437.13     16.96 o 
  -3   2   5       69.08       80.92     10.18 o 
  -2   2   5     1306.74     1480.00     56.29 o 
  -1   2   5     3202.51     3302.21    106.75 o 
   0   2   5     2041.03     2159.42     57.51 o 
   1   2   5       24.40        6.65      5.83 o 
   2   2   5      238.83      174.27     13.57 o 
   5   2   5      654.67      772.98     25.63 o 
   6   2   5       71.21       92.73     17.09 o 
   7   2   5      169.21      229.43     26.39 o 
   8   2   5       13.26       13.57     16.96 o 
  -9   3   5        6.43       22.74     20.23 o 
  -8   3   5        0.41        7.04     14.58 o 
  -7   3   5      326.76      392.27     24.75 o 
  -6   3   5      385.97      414.13     24.25 o 
  -5   3   5      322.68      315.75     16.21 o 
  -4   3   5        5.17       -9.30     10.43 o 
  -3   3   5     6430.20     6299.84    231.82 o 
  -2   3   5      972.21     1263.26     56.42 o 
  -1   3   5       73.00       44.52      7.59 o 
   0   3   5      366.38      335.05     12.28 o 
   1   3   5     1281.29     1252.37     92.85 o 
   2   3   5      459.99      542.04     21.36 o 
   3   3   5      448.87      448.94     21.11 o 
   4   3   5     1135.54     1491.69     37.07 o 
   5   3   5        9.57        7.79     15.08 o 
   6   3   5        0.96       17.34     12.31 o 
   7   3   5       80.89       75.51     20.23 o 
   8   3   5       70.18       79.28     21.11 o 
  -9   4   5       23.26       11.43     17.84 o 
  -8   4   5       19.89       18.85     18.34 o 
  -7   4   5        0.06        7.16     11.69 o 
  -6   4   5      356.72      351.56     21.11 o 
  -5   4   5        0.06       -2.14      9.42 o 
  -4   4   5      990.18      952.53     45.36 o 
  -3   4   5      508.17      575.47     32.67 o 
  -2   4   5      371.98      406.09     18.22 o 
  -1   4   5      984.16      861.71     57.99 o 
   0   4   5      488.70      470.51     17.75 o 
   1   4   5      335.54      309.71     14.86 o 
   2   4   5       78.19      103.78     16.08 o 
   3   4   5      156.38      148.89     14.95 o 
   4   4   5        0.11       -3.90     12.44 o 
   5   4   5       45.46       34.55     14.20 o 
   6   4   5      145.60      140.60     24.12 o 
   7   4   5      169.03      189.23     31.54 o 
  -9   5   5       14.86       17.46     22.37 o 
  -8   5   5        4.75       10.81     16.08 o 
  -7   5   5      157.89      137.33     17.72 o 
  -6   5   5        0.27       13.57     10.43 o 
  -5   5   5      112.01      122.88     18.72 o 
  -4   5   5       88.96       70.24     13.32 o 
  -3   5   5      342.84      324.92     18.47 o 
  -2   5   5      626.77      587.65     25.76 o 
  -1   5   5      593.01      600.38     34.55 o 
   0   5   5        3.32        5.58      8.99 o 
   1   5   5      124.05      121.77     11.31 o 
   2   5   5      385.30      360.36     21.99 o 
   3   5   5       98.21       82.42     17.72 o 
   4   5   5       68.50       56.54     16.71 o 
   5   5   5       20.97       -0.50     11.18 o 
   6   5   5       19.88       46.74     18.22 o 
   7   5   5       11.08       45.48     15.71 o 
  -9   6   5        5.14       11.31     15.45 o 
  -8   6   5      113.66      102.65     21.36 o 
  -7   6   5      324.40      355.33     23.62 o 
  -6   6   5        7.81       -3.14     11.31 o 
  -5   6   5      185.43      169.00     17.09 o 
  -4   6   5        1.25       -5.40     10.18 o 
  -3   6   5      265.65      283.08     19.98 o 
  -2   6   5        4.17       11.31     10.93 o 
  -1   6   5     1910.65     1755.75     53.34 o 
   0   6   5      873.32      793.43     24.74 o 
   1   6   5       25.16       31.81     11.05 o 
   2   6   5       32.82       20.48     12.69 o 
   3   6   5       69.50       28.27     18.34 o 
   4   6   5       88.47      142.23     19.85 o 
   5   6   5       17.82        3.27     16.59 o 
   6   6   5       39.79       75.77     22.49 o 
  -8   7   5      140.57      201.41     29.65 o 
  -7   7   5      102.36      102.40     17.72 o 
  -6   7   5       37.09       42.09     14.95 o 
  -5   7   5       14.18       -3.90     10.05 o 
  -4   7   5      785.88      732.65     33.42 o 
  -3   7   5       95.43      101.27     15.96 o 
  -2   7   5      345.37      378.70     24.25 o 
  -1   7   5       21.68       20.13     10.59 o 
   0   7   5       12.98        9.21      8.48 o 
   1   7   5      142.81      102.86     12.65 o 
   2   7   5      221.16      197.14     20.23 o 
   3   7   5      173.61      205.43     23.75 o 
   4   7   5      106.38      112.58     18.60 o 
   5   7   5       76.30      105.92     17.46 o 
  -8   8   5       16.60       16.96     17.59 o 
  -7   8   5       18.55       19.10     18.97 o 
  -6   8   5       50.93       54.91     14.32 o 
  -5   8   5      384.94      351.31     25.51 o 
  -4   8   5        3.23       -3.77      9.93 o 
  -3   8   5      332.19      312.11     22.87 o 
  -2   8   5        6.09        9.93     11.81 o 
  -1   8   5      427.02      445.68     19.23 o 
   0   8   5       62.19       55.04     12.18 o 
   1   8   5      466.97      513.13     20.96 o 
   2   8   5      125.20      117.73     20.35 o 
   3   8   5       38.66       -6.03     21.61 o 
   4   8   5       81.08      132.06     25.51 o 
  -7   9   5        3.56      -13.82     14.45 o 
  -6   9   5      105.05      111.32     18.47 o 
  -5   9   5       14.81       19.22     17.46 o 
  -4   9   5      302.52      256.45     23.24 o 
  -3   9   5        9.01        3.14     11.69 o 
  -2   9   5      473.89      479.09     29.02 o 
  -1   9   5       16.50       19.12     11.81 o 
   0   9   5       95.45      119.54     15.22 o 
   1   9   5       12.22       -2.56     11.62 o 
   2   9   5        2.74       10.68     18.47 o 
   3   9   5       97.82      106.67     18.72 o 
  -6  10   5        9.80        4.02     13.44 o 
  -5  10   5      140.77      136.83     19.60 o 
  -4  10   5       28.75       15.83     18.85 o 
  -3  10   5       75.16       69.23     18.97 o 
  -2  10   5      104.16      107.30     22.99 o 
  -1  10   5       14.82       30.25     11.38 o 
   0  10   5       67.91       80.22     14.97 o 
   1  10   5       34.77       26.10     14.07 o 
   2  10   5      127.31      208.45     27.01 o 
  -5  11   5       26.27       42.22     13.32 o 
  -4  11   5       22.68       29.40     18.47 o 
  -3  11   5      104.11      160.33     24.63 o 
  -2  11   5        4.06        0.88     15.33 o 
  -1  11   5       42.61       48.74     15.17 o 
   0  11   5        6.07       -4.41     11.26 o 
  -1 -13   6       30.76       53.55     29.28 o 
   0 -13   6      153.05      156.96     16.61 o 
   1 -13   6        8.02       -7.10     10.61 o 
   2 -13   6       29.80       26.26     15.83 o 
   3 -13   6      136.52      150.65     19.85 o 
   4 -13   6       45.85       32.17     14.70 o 
  -2 -12   6        4.31       11.81     15.58 o 
  -1 -12   6      293.59      277.25     18.60 o 
   0 -12   6       55.13       66.24     12.07 o 
   1 -12   6       53.66       81.03     13.06 o 
   2 -12   6      345.42      329.82     23.75 o 
   3 -12   6       24.88       30.66     16.33 o 
   4 -12   6       11.56        8.54     13.32 o 
   5 -12   6        5.32       -4.65     10.43 o 
   6 -12   6       77.38       58.43     20.73 o 
  -4 -11   6      171.87      213.35     24.00 o 
  -3 -11   6       16.20       23.12     14.83 o 
  -2 -11   6        2.69      -11.31     11.31 o 
  -1 -11   6       87.07       97.24     13.82 o 
   0 -11   6        6.84       12.50     10.44 o 
   1 -11   6      284.15      263.00     15.84 o 
   2 -11   6        6.34       -1.38     14.58 o 
   3 -11   6      236.79      282.83     21.74 o 
   4 -11   6      157.55      127.28     16.96 o 
   5 -11   6       32.26       36.44     15.83 o 
   6 -11   6        4.93        1.26     12.19 o 
   7 -11   6        0.49       -7.29     12.19 o 
  -5 -10   6        2.54        4.02     14.20 o 
  -4 -10   6       17.37       19.85     14.95 o 
  -3 -10   6       10.35       -0.50     14.45 o 
  -2 -10   6       14.82       10.43     15.45 o 
  -1 -10   6       65.48       71.68     11.11 o 
   0 -10   6      138.83      141.34     11.90 o 
   1 -10   6       53.24       67.19     10.80 o 
   2 -10   6     1742.89     1626.38     74.76 o 
   3 -10   6       32.62       48.75     13.32 o 
   4 -10   6      111.66       79.16     16.33 o 
   5 -10   6       37.91       56.79     12.69 o 
   6 -10   6        4.63        9.80     10.55 o 
   7 -10   6       92.88      102.28     19.85 o 
   8 -10   6        3.88       -6.66     14.45 o 
  -6  -9   6        8.17       -8.17     14.32 o 
  -5  -9   6       11.32        5.15     14.20 o 
  -4  -9   6       17.97        6.41     17.46 o 
  -3  -9   6      200.07      179.93     18.97 o 
  -2  -9   6        1.32        9.67     10.43 o 
  -1  -9   6      737.67      749.10     25.75 o 
   0  -9   6       74.16       50.58     10.14 o 
   1  -9   6      863.22      884.17     46.36 o 
   2  -9   6      282.05      279.19     18.72 o 
   3  -9   6      446.65      447.56     27.39 o 
   4  -9   6      541.42      496.06     21.36 o 
   5  -9   6      178.62      195.00     17.97 o 
   6  -9   6       60.17       68.23     14.83 o 
   7  -9   6        5.24       -2.26     11.81 o 
   8  -9   6       38.90       -0.88     16.84 o 
  -6  -8   6       84.76      111.70     19.22 o 
  -5  -8   6       17.41       35.06     12.44 o 
  -4  -8   6      131.40      144.62     20.86 o 
  -3  -8   6      115.98      146.13     16.71 o 
  -2  -8   6      606.74      607.13     25.63 o 
  -1  -8   6      273.20      252.97     12.50 o 
   0  -8   6      771.46      787.10     25.63 o 
   1  -8   6     1070.12     1091.74     32.54 o 
   2  -8   6     2149.13     2131.11     74.89 o 
   3  -8   6       50.17       48.37     11.56 o 
   4  -8   6        1.38      -10.93     10.93 o 
   5  -8   6      111.56      143.36     19.48 o 
   6  -8   6        0.07       -2.01     13.70 o 
   7  -8   6      146.32      185.20     20.61 o 
   8  -8   6        6.28       -7.29     14.95 o 
   9  -8   6       53.61       89.59     21.11 o 
  -7  -7   6       50.83      101.15     22.49 o 
  -6  -7   6        0.02        0.75     12.31 o 
  -5  -7   6      103.80      111.70     14.58 o 
  -4  -7   6       27.60       30.03     12.82 o 
  -3  -7   6      534.19      554.48     33.17 o 
  -2  -7   6      449.29      428.33     25.38 o 
  -1  -7   6      894.01      834.79     28.77 o 
   0  -7   6      154.34      140.55      9.51 o 
   1  -7   6     1018.29     1010.50     29.76 o 
   2  -7   6      772.26      833.17     37.44 o 
   3  -7   6      534.61      524.96     26.13 o 
   4  -7   6      327.63      350.43     17.34 o 
   5  -7   6      166.12      178.42     14.83 o 
   6  -7   6      127.08      154.80     17.97 o 
   7  -7   6        0.99      -11.18     12.69 o 
   8  -7   6        7.79      -15.71     15.71 o 
   9  -7   6        2.89       13.19     14.95 o 
  -8  -6   6       28.03       11.06     20.48 o 
  -7  -6   6        0.02       13.19     13.57 o 
  -6  -6   6      194.23      184.95     19.35 o 
  -5  -6   6        1.69       -1.51     11.81 o 
  -4  -6   6       18.62       38.57     11.56 o 
  -3  -6   6      236.20      230.31     14.58 o 
  -2  -6   6      155.39      142.48     12.69 o 
  -1  -6   6      483.53      567.08     18.70 o 
   0  -6   6      383.01      397.48     12.08 o 
   1  -6   6      299.59      294.15     10.80 o 
   2  -6   6       39.17       92.23     10.68 o 
   3  -6   6      512.10      517.16     18.34 o 
   4  -6   6       42.02       55.41     14.95 o 
   5  -6   6       47.77       13.82     12.69 o 
   6  -6   6        4.49        1.01     11.06 o 
   7  -6   6       11.39       -0.75     11.56 o 
   8  -6   6       71.25       74.01     20.73 o 
   9  -6   6        6.42      -10.68     17.34 o 
  -8  -5   6        2.22        4.02     14.32 o 
  -7  -5   6       13.47       17.59     13.07 o 
  -6  -5   6       53.94       61.06     14.07 o 
  -5  -5   6      132.28      132.43     13.82 o 
  -4  -5   6       54.99       49.76     11.94 o 
  -3  -5   6       96.45       96.50     12.19 o 
  -2  -5   6       44.49       25.26     13.32 o 
  -1  -5   6       18.81       17.02      8.14 o 
   0  -5   6     1485.44     1338.42     74.07 o 
   1  -5   6      125.42      143.33      7.64 o 
   2  -5   6     3788.11     3483.83    163.34 o 
   3  -5   6       16.86        9.17     10.18 o 
   4  -5   6     1630.91     1715.84     59.31 o 
   5  -5   6      299.71      318.27     19.73 o 
   6  -5   6      484.84      546.32     23.62 o 
   7  -5   6      486.70      538.78     26.26 o 
   8  -5   6        6.15      -13.07     13.07 o 
   9  -5   6        6.29       16.08     19.98 o 
  -8  -4   6       17.56        9.17     18.72 o 
  -7  -4   6       24.80       35.56     15.71 o 
  -6  -4   6      297.36      309.85     20.86 o 
  -5  -4   6       46.86       46.24     12.31 o 
  -4  -4   6       18.50       32.42     11.43 o 
  -3  -4   6      422.55      436.62     21.74 o 
  -2  -4   6       24.27       29.15      9.80 o 
  -1  -4   6      403.41      363.51     10.74 o 
   0  -4   6      667.11      762.32     35.06 o 
   1  -4   6     6661.79     6910.72    200.03 o 
   2  -4   6        0.60        2.26      7.04 o 
   3  -4   6       35.24        1.13      8.92 o 
   4  -4   6      997.43      980.43     32.92 o 
   5  -4   6      443.36      540.16     20.23 o 
   6  -4   6      379.27      413.51     18.47 o 
   7  -4   6       60.61       36.19     17.09 o 
   8  -4   6       79.77       40.33     24.50 o 
   9  -4   6        2.38      -14.45     15.58 o 
  -9  -3   6       10.13       15.83     17.46 o 
  -8  -3   6       30.23       23.24     18.85 o 
  -7  -3   6        7.97       56.92     18.22 o 
  -6  -3   6      359.87      358.22     22.99 o 
  -5  -3   6      365.32      349.80     18.34 o 
  -4  -3   6     1006.43     1081.95     38.57 o 
  -3  -3   6        0.38        3.02     10.30 o 
  -2  -3   6      865.83      813.57     30.41 o 
  -1  -3   6      563.01      561.89     18.68 o 
   0  -3   6      718.39      633.68     31.98 o 
   1  -3   6     5023.48     5155.04    180.30 o 
   2  -3   6     2472.45     2482.04     89.34 o 
   3  -3   6     1078.62     1261.00     44.98 o 
   4  -3   6      310.91      312.61     15.08 o 
   5  -3   6      624.23      748.36     23.87 o 
   6  -3   6       68.88       13.32     12.31 o 
   7  -3   6      201.06      234.21     25.63 o 
   8  -3   6       27.27       20.23     15.33 o 
   9  -3   6        4.41        1.76     14.20 o 
  -9  -2   6        8.57       34.30     16.46 o 
  -8  -2   6       47.00       17.34     14.83 o 
  -7  -2   6        0.63       -7.41     13.19 o 
  -6  -2   6     2318.73     2221.70     94.11 o 
  -5  -2   6      542.15      571.07     22.49 o 
  -4  -2   6      176.86      173.02     12.82 o 
  -3  -2   6      976.26      998.39     42.34 o 
  -2  -2   6      274.23      263.86     20.23 o 
  -1  -2   6     1571.65     1490.13     64.71 o 
   0  -2   6      727.15      713.44     23.41 o 
   1  -2   6     8467.57     8722.92    373.24 o 
   2  -2   6     4451.41     4806.90    159.70 o 
   3  -2   6       59.86       89.34     10.81 o 
   4  -2   6      156.75      128.79     13.32 o 
   5  -2   6        3.72        6.28      9.55 o 
   6  -2   6      170.93      183.07     15.83 o 
   7  -2   6        0.07       -1.76     13.44 o 
   8  -2   6        0.82        8.67     13.07 o 
   9  -2   6        0.18       13.82     13.95 o 
  -9  -1   6       20.73       20.61     15.45 o 
  -8  -1   6       18.45       13.70     17.59 o 
  -7  -1   6       62.14       58.80     17.97 o 
  -6  -1   6      179.00      164.47     16.84 o 
  -5  -1   6      174.57      186.34     13.57 o 
  -4  -1   6       76.44       73.63     11.43 o 
  -3  -1   6      804.40      755.64     38.32 o 
  -2  -1   6      429.15      469.17     16.08 o 
  -1  -1   6      623.79      632.18     19.75 o 
   0  -1   6     1167.84     1165.77     32.26 o 
   1  -1   6     4329.66     4599.48    118.34 o 
   2  -1   6      477.37      617.81     19.10 o 
   3  -1   6      222.92      178.04     13.19 o 
   4  -1   6       75.52       21.74     15.71 o 
   5  -1   6      197.86      200.53     16.21 o 
   6  -1   6       93.95       61.19     15.20 o 
   7  -1   6      508.82      645.95     32.29 o 
   8  -1   6       47.05       26.64     17.97 o 
   9  -1   6       22.22       17.46     26.13 o 
  -9   0   6       22.43       51.52     15.96 o 
  -8   0   6       21.61       13.95     17.21 o 
  -7   0   6       79.00      109.56     21.61 o 
  -6   0   6        4.31       -3.02     13.95 o 
  -5   0   6      224.08      226.04     16.84 o 
  -4   0   6      281.84      288.36     15.96 o 
  -3   0   6      204.93      189.60     12.31 o 
  -2   0   6      961.12     1028.05     42.34 o 
  -1   0   6      706.72      705.10     31.54 o 
   0   0   6      441.64      638.47     21.32 o 
   1   0   6      204.00      239.46     34.87 o 
   2   0   6     1438.28     1298.69     48.25 o 
   3   0   6      110.77       63.20     10.30 o 
   5   0   6        9.91       10.18     11.43 o 
   6   0   6      225.71      258.21     23.62 o 
   7   0   6       19.95        3.52     14.20 o 
   8   0   6       51.82       27.14     20.86 o 
  -9   1   6        0.22      -14.83     14.83 o 
  -8   1   6      108.93      142.23     18.85 o 
  -7   1   6        5.31       16.46     17.34 o 
  -6   1   6       82.79       91.85     14.20 o 
  -5   1   6      140.50      117.98     13.07 o 
  -4   1   6      188.85      152.54     12.44 o 
  -3   1   6      275.54      260.09     13.32 o 
  -2   1   6       12.44       20.98     10.18 o 
  -1   1   6      176.20      142.27     12.00 o 
   0   1   6        8.33        7.13      8.86 o 
   1   1   6     1576.93     1587.41     64.83 o 
   2   1   6       37.82       53.90     11.69 o 
   3   1   6      565.89      525.58     18.47 o 
   4   1   6      287.41      339.12     19.73 o 
   5   1   6       93.68      117.23     16.46 o 
   6   1   6       95.92      101.52     19.60 o 
   7   1   6      135.38      140.47     22.74 o 
   8   1   6       27.06        2.64     19.98 o 
  -9   2   6        4.05       19.73     16.08 o 
  -8   2   6       41.11       25.88     22.11 o 
  -7   2   6       59.85       42.85     15.20 o 
  -6   2   6      132.04      122.63     19.22 o 
  -5   2   6      141.74      129.79     13.07 o 
  -4   2   6       23.53       26.64     11.69 o 
  -3   2   6      612.76      697.72     27.89 o 
  -2   2   6     1230.04     1464.80     62.20 o 
  -1   2   6      114.56      179.31     13.70 o 
   0   2   6      471.72      428.55     39.26 o 
   1   2   6      481.27      524.16     41.59 o 
   2   2   6      714.70      696.97     28.40 o 
   4   2   6      334.53      444.54     21.74 o 
   6   2   6        1.62        1.63     13.32 o 
   7   2   6       44.12       77.40     17.97 o 
   8   2   6        0.79      -10.43     15.20 o 
  -9   3   6        7.25       13.95     14.32 o 
  -8   3   6       67.61       81.42     20.61 o 
  -7   3   6       75.88       86.45     14.83 o 
  -6   3   6        7.73       -1.63     15.45 o 
  -5   3   6      190.61      185.58     14.32 o 
  -4   3   6        0.88       13.70     10.18 o 
  -3   3   6     1518.67     1513.80     66.84 o 
  -2   3   6       24.30       16.08      9.17 o 
  -1   3   6      247.51      251.22     12.88 o 
   0   3   6      780.94      691.56     32.92 o 
   1   3   6      953.01     1011.00     43.41 o 
   2   3   6     1375.21     1339.40     64.71 o 
   3   3   6      856.35      945.50     26.51 o 
   4   3   6     1854.10     2476.64     60.31 o 
   5   3   6      374.38      395.41     20.98 o 
   6   3   6       15.71       25.63     18.97 o 
   7   3   6        4.88       -1.01     15.58 o 
  -9   4   6        3.29       24.88     16.59 o 
  -8   4   6       82.02       63.70     21.74 o 
  -7   4   6       35.19       42.34     16.33 o 
  -6   4   6      349.63      393.40     25.76 o 
  -5   4   6        4.50        4.15      9.80 o 
  -4   4   6      131.44      123.89     17.21 o 
  -3   4   6        1.78       -2.64      9.55 o 
  -2   4   6      510.31      530.86     26.39 o 
  -1   4   6        2.39        6.59      8.19 o 
   0   4   6      369.78      365.71     27.52 o 
   1   4   6      137.43      115.83     10.78 o 
   2   4   6      123.28      139.85     17.46 o 
   3   4   6      506.68      450.45     23.24 o 
   4   4   6       31.75       -2.26     13.19 o 
   5   4   6      175.90      196.39     23.62 o 
   6   4   6        1.37        0.75     11.69 o 
   7   4   6       46.97       63.33     20.23 o 
  -9   5   6        7.05        5.15     16.46 o 
  -8   5   6        7.61       10.68     14.83 o 
  -7   5   6       57.38       50.38     16.08 o 
  -6   5   6      105.50       74.76     15.33 o 
  -5   5   6      151.23      145.00     15.20 o 
  -4   5   6      179.78      132.68     19.73 o 
  -3   5   6      420.00      399.81     20.61 o 
  -2   5   6      469.59      423.68     20.73 o 
  -1   5   6      346.71      360.28     14.62 o 
   0   5   6      268.89      245.14     13.99 o 
   1   5   6       60.82       41.22     14.51 o 
   2   5   6      158.98      197.14     19.48 o 
   3   5   6       15.58        6.53     12.56 o 
   4   5   6      530.17      740.94     39.96 o 
   5   5   6       63.42       66.72     15.96 o 
   6   5   6       97.06      113.08     21.74 o 
  -8   6   6       47.94       57.30     19.73 o 
  -7   6   6       56.62       40.33     16.84 o 
  -6   6   6      363.15      337.61     21.99 o 
  -5   6   6      428.57      381.84     27.89 o 
  -4   6   6      173.79      135.45     17.21 o 
  -3   6   6      448.13      450.19     25.88 o 
  -2   6   6      608.10      704.25     34.68 o 
  -1   6   6       31.56       41.08     10.02 o 
   0   6   6       98.52      118.85     23.31 o 
   1   6   6      338.24      360.29     16.69 o 
   2   6   6       90.38       64.21     16.21 o 
   3   6   6       54.94       24.38     15.83 o 
   4   6   6       40.49       59.18     16.33 o 
   5   6   6       53.17       54.66     17.46 o 
  -8   7   6        8.07       36.81     15.58 o 
  -7   7   6       84.61       83.18     24.00 o 
  -6   7   6       12.01       27.39     14.45 o 
  -5   7   6       40.10       55.54     12.19 o 
  -4   7   6       78.08       95.87     15.33 o 
  -3   7   6       73.78       93.73     13.95 o 
  -2   7   6      458.50      514.65     26.76 o 
  -1   7   6      139.32      117.92     14.13 o 
   0   7   6      233.50      232.45     22.55 o 
   1   7   6      394.39      356.72     18.51 o 
   2   7   6      137.64      110.32     19.22 o 
   3   7   6      106.08       89.46     16.96 o 
   4   7   6      123.97      143.49     23.87 o 
   5   7   6       78.76      104.29     18.97 o 
  -7   8   6       44.81       51.64     16.33 o 
  -6   8   6       44.57       43.35     17.09 o 
  -5   8   6      492.67      438.01     27.77 o 
  -4   8   6        5.00      -10.18     10.68 o 
  -3   8   6      374.13      412.12     27.89 o 
  -2   8   6       68.40       76.52     17.21 o 
  -1   8   6      463.31      428.86     20.35 o 
   0   8   6       44.43       57.32     12.94 o 
   1   8   6      169.88      194.75     16.69 o 
   2   8   6      172.89      166.73     24.50 o 
   3   8   6       29.91       12.94     14.20 o 
   4   8   6       50.38       36.56     18.85 o 
  -7   9   6        5.85        2.89     16.46 o 
  -6   9   6      138.41      131.05     20.35 o 
  -5   9   6        5.78        6.66     12.82 o 
  -4   9   6      258.14      223.53     21.74 o 
  -3   9   6        6.34        6.41     14.58 o 
  -2   9   6       96.92       79.79     20.23 o 
  -1   9   6       35.61       51.86     13.34 o 
   0   9   6      116.25      133.15     14.97 o 
   1   9   6       62.78       55.61     14.30 o 
   2   9   6       30.77        9.30     18.34 o 
   3   9   6       91.44      122.76     20.73 o 
  -5  10   6       28.11        1.38     13.82 o 
  -4  10   6       18.98       -2.64     15.45 o 
  -3  10   6      207.57      228.18     25.26 o 
  -2  10   6        1.89      -11.94     11.94 o 
  -1  10   6       23.05       37.60     16.33 o 
   0  10   6      111.48      155.59     17.14 o 
   1  10   6       41.93       36.25     13.00 o 
  -3  11   6      130.28      163.22     22.74 o 
  -2  11   6       17.92        4.52     15.45 o 
  -1 -13   7       13.09       10.17     12.89 o 
   0 -13   7       89.97       92.71     17.28 o 
   1 -13   7       61.25       77.36     13.52 o 
   2 -13   7       62.01       39.96     16.21 o 
   3 -13   7       11.47       22.11     13.70 o 
   4 -13   7       40.45       53.78     19.48 o 
  -2 -12   7       35.59       39.33     20.23 o 
  -1 -12   7       66.34       89.21     17.53 o 
   0 -12   7      121.87      139.82     15.96 o 
   1 -12   7       76.20       60.11     14.87 o 
   2 -12   7      260.13      299.17     21.86 o 
   3 -12   7      143.98      154.55     19.85 o 
   4 -12   7       43.11       30.03     16.46 o 
   5 -12   7        4.93      -10.05     13.32 o 
   6 -12   7       68.55       33.42     21.61 o 
  -4 -11   7       27.33       14.20     19.60 o 
  -3 -11   7        8.79       14.70     11.81 o 
  -2 -11   7        0.47       16.08     14.95 o 
  -1 -11   7      229.45      249.13     15.00 o 
   0 -11   7      126.64      144.62     26.57 o 
   1 -11   7      190.52      174.00     32.79 o 
   2 -11   7        8.60      -12.56     12.56 o 
   3 -11   7       37.69       34.05     12.94 o 
   4 -11   7       94.78       83.68     18.60 o 
   5 -11   7       40.39       26.39     13.70 o 
   6 -11   7       30.66       42.59     14.20 o 
   7 -11   7        0.44       -6.41     11.94 o 
  -5 -10   7        3.83       10.93     13.70 o 
  -4 -10   7       18.05       29.28     16.96 o 
  -3 -10   7        9.81        8.42     16.46 o 
  -2 -10   7      214.65      221.52     19.98 o 
  -1 -10   7       73.90       60.37     10.91 o 
   0 -10   7      466.04      428.04     17.12 o 
   1 -10   7        1.10        3.04     10.70 o 
   2 -10   7       47.15       43.22     11.69 o 
   3 -10   7        0.39      -10.43     12.44 o 
   4 -10   7      439.85      454.84     27.01 o 
   5 -10   7       27.73       21.49     11.94 o 
   6 -10   7      137.85      166.99     20.35 o 
   7 -10   7       67.50       64.58     17.09 o 
   8 -10   7        2.80       -5.28     12.94 o 
  -6  -9   7        5.24        2.51     10.93 o 
  -5  -9   7       76.06       66.72     20.10 o 
  -4  -9   7       71.87       83.30     16.59 o 
  -3  -9   7      220.64      251.67     22.49 o 
  -2  -9   7        9.15       24.38     12.19 o 
  -1  -9   7      555.60      508.21     17.78 o 
   0  -9   7       36.68       37.14      9.12 o 
   1  -9   7     2408.51     2523.38    104.60 o 
   2  -9   7      297.97      266.37     18.34 o 
   3  -9   7       12.03       23.87     11.18 o 
   4  -9   7      341.55      337.11     17.72 o 
   5  -9   7        7.81       14.07     12.44 o 
   6  -9   7      114.94      132.43     14.70 o 
   7  -9   7        4.69       22.49     12.44 o 
   8  -9   7       19.90       37.07     17.72 o 
  -6  -8   7        6.00        6.16     14.20 o 
  -5  -8   7        8.32       35.18     11.81 o 
  -4  -8   7      264.86      261.72     20.23 o 
  -3  -8   7       77.06       84.81     13.70 o 
  -2  -8   7      864.10      813.94     39.33 o 
  -1  -8   7        0.86        5.50      9.27 o 
   0  -8   7      605.77      557.91     31.47 o 
   1  -8   7      660.09      636.73     21.93 o 
   2  -8   7      353.29      365.13     23.50 o 
   3  -8   7      828.45      876.89     36.19 o 
   4  -8   7        6.80       15.20     12.94 o 
   5  -8   7      281.02      317.13     20.23 o 
   6  -8   7      100.55       71.49     15.58 o 
   7  -8   7      301.29      340.63     27.77 o 
   8  -8   7        0.66       -3.02     12.69 o 
   9  -8   7        5.38        9.30     17.09 o 
  -7  -7   7       39.27       58.80     17.72 o 
  -6  -7   7        0.00       13.32     10.43 o 
  -5  -7   7      183.62      190.61     17.84 o 
  -4  -7   7        1.39       -3.27     11.69 o 
  -3  -7   7      806.74      773.74     32.67 o 
  -2  -7   7      997.89     1151.31     54.28 o 
  -1  -7   7      166.15      145.45     18.22 o 
   0  -7   7      309.55      335.57     13.44 o 
   1  -7   7      880.70      751.11     22.81 o 
   2  -7   7      292.75      374.81     21.36 o 
   3  -7   7      384.46      433.74     19.98 o 
   4  -7   7      231.53      273.28     17.09 o 
   5  -7   7        0.68       15.45     11.43 o 
   6  -7   7        3.75        1.13     10.68 o 
   7  -7   7      199.54      159.95     20.86 o 
   8  -7   7        0.70       11.06     14.70 o 
   9  -7   7       13.93      -16.59     16.59 o 
  -8  -6   7       44.34       38.57     20.10 o 
  -7  -6   7        2.75       -9.80     13.82 o 
  -6  -6   7       35.96       35.81     16.46 o 
  -5  -6   7        3.71       11.43     11.06 o 
  -4  -6   7      250.40      234.71     16.96 o 
  -3  -6   7      490.45      538.65     25.63 o 
  -2  -6   7       29.03       44.35     13.95 o 
  -1  -6   7      244.25      224.78     11.27 o 
   0  -6   7      637.72      682.47     26.13 o 
   1  -6   7      704.98      693.29     21.02 o 
   2  -6   7       63.14       72.88     11.18 o 
   3  -6   7      996.02     1106.07     43.35 o 
   4  -6   7       20.12       -1.88     14.95 o 
   5  -6   7      511.35      564.66     22.24 o 
   6  -6   7      894.64      978.04     28.77 o 
   7  -6   7      803.41      913.71     35.31 o 
   8  -6   7       13.95       -1.76     12.56 o 
   9  -6   7       33.08       -0.38     19.48 o 
  -8  -5   7        0.31       -4.02     15.83 o 
  -7  -5   7        4.68        2.39     14.20 o 
  -6  -5   7       71.57       88.20     16.33 o 
  -5  -5   7       49.86       72.88     14.58 o 
  -4  -5   7       49.81       49.25     11.69 o 
  -3  -5   7       32.51       26.64      9.30 o 
  -2  -5   7     1733.70     1820.76     76.39 o 
  -1  -5   7       69.83       71.91      8.12 o 
   0  -5   7     3357.45     3405.22    139.03 o 
   1  -5   7      293.79      321.19     12.21 o 
   2  -5   7     1254.08     1197.17     51.26 o 
   3  -5   7       75.00       60.94     11.56 o 
   4  -5   7       14.90        0.50      9.30 o 
   5  -5   7       25.74       -9.42      9.42 o 
   6  -5   7      359.58      432.86     21.36 o 
   7  -5   7       26.71       10.93     13.19 o 
   8  -5   7        2.43       -5.65     14.45 o 
   9  -5   7       51.55       72.12     22.62 o 
  -8  -4   7       68.93       87.45     20.23 o 
  -7  -4   7        6.24       12.94     13.19 o 
  -6  -4   7        1.20       -6.03     11.43 o 
  -5  -4   7      421.30      381.21     20.10 o 
  -4  -4   7      108.18      100.52     13.19 o 
  -3  -4   7     1196.47     1142.51     47.12 o 
  -2  -4   7        2.16        8.29      7.66 o 
  -1  -4   7     1316.32     1291.08     39.21 o 
   0  -4   7        4.09        9.76     11.25 o 
   1  -4   7     1636.37     1636.95    116.54 o 
   2  -4   7      188.11      194.38     12.56 o 
   3  -4   7      794.02      789.95     30.41 o 
   4  -4   7      636.76      618.56     19.35 o 
   5  -4   7       12.70       -0.13     11.06 o 
   6  -4   7       14.29       -5.65     12.31 o 
   7  -4   7       11.13       -8.54     12.56 o 
   8  -4   7       80.27       49.25     19.35 o 
   9  -4   7        0.28       -1.13     16.33 o 
  -9  -3   7       20.66      -18.22     18.22 o 
  -8  -3   7        8.68       24.12     17.21 o 
  -7  -3   7       37.41       67.22     20.48 o 
  -6  -3   7      583.95      536.26     24.50 o 
  -5  -3   7       16.16       14.32     10.43 o 
  -4  -3   7       58.55       74.38     11.94 o 
  -3  -3   7       14.93        6.66      8.80 o 
  -2  -3   7     1570.25     1710.44     64.46 o 
  -1  -3   7       66.65       74.44      6.88 o 
   0  -3   7     3684.46     3720.89    183.45 o 
   1  -3   7       15.03       22.88      6.15 o 
   2  -3   7     2715.84     2679.81     82.05 o 
   3  -3   7        3.68        3.77      7.16 o 
   4  -3   7      196.81      202.67     15.08 o 
   5  -3   7      694.21      750.12     24.63 o 
   6  -3   7      136.24      150.65     20.98 o 
   7  -3   7       38.29       35.43     17.34 o 
   8  -3   7        0.01       -3.52     11.56 o 
   9  -3   7       27.37        3.52     20.73 o 
  -9  -2   7        6.05       10.55     15.83 o 
  -8  -2   7      243.03      169.88     24.63 o 
  -7  -2   7      103.59      118.11     16.71 o 
  -6  -2   7       17.03       31.29     12.82 o 
  -5  -2   7      929.63      910.57     36.69 o 
  -4  -2   7      224.70      168.87     13.95 o 
  -3  -2   7     1686.07     1700.39     66.84 o 
  -2  -2   7       22.23       17.97      7.54 o 
  -1  -2   7     2166.90     2217.39     79.66 o 
   0  -2   7       14.53       12.51      6.16 o 
   1  -2   7     1779.85     1753.00     49.35 o 
   2  -2   7      162.30      141.73     11.18 o 
   3  -2   7      179.92      155.55     13.07 o 
   5  -2   7       33.94       37.07     16.33 o 
   6  -2   7      205.39      248.66     18.09 o 
   7  -2   7       75.02       19.48     20.61 o 
   8  -2   7       16.41      -15.96     15.96 o 
   9  -2   7       17.05      -10.55     16.21 o 
  -9  -1   7       14.84       24.75     22.74 o 
  -8  -1   7      153.17      141.60     20.98 o 
  -7  -1   7        0.01        4.77     12.31 o 
  -6  -1   7      204.84      200.41     19.85 o 
  -5  -1   7      198.00      203.05     14.95 o 
  -4  -1   7      473.06      468.04     21.74 o 
  -3  -1   7       23.45       32.67      7.79 o 
  -2  -1   7      753.66      748.11     30.16 o 
  -1  -1   7       84.57       82.52      7.76 o 
   0  -1   7      170.63      215.47      9.68 o 
   1  -1   7      337.29      279.67     20.67 o 
   2  -1   7        1.77       -4.52      7.41 o 
   3  -1   7      322.03      300.80     15.58 o 
   4  -1   7       58.08       22.49     13.57 o 
   5  -1   7      438.12      475.07     21.49 o 
   6  -1   7       64.69       33.67     17.72 o 
   7  -1   7        9.52        0.38     15.83 o 
   8  -1   7        0.13      -12.82     12.82 o 
  -9   0   7        9.88       18.22     19.10 o 
  -8   0   7        0.70       14.07     15.83 o 
  -7   0   7       17.44       22.37     15.83 o 
  -6   0   7        0.14       -1.63     10.81 o 
  -5   0   7       71.34       68.23     13.95 o 
  -4   0   7       25.22       25.38      8.92 o 
  -3   0   7       86.80       85.82      9.67 o 
  -2   0   7      208.98      177.04     12.44 o 
  -1   0   7       78.98       98.05      9.74 o 
   0   0   7     1731.87     1882.79     52.06 o 
   1   0   7       53.93       62.18      7.50 o 
   2   0   7     2056.48     1837.47     69.73 o 
   3   0   7       53.92       22.37     12.19 o 
   4   0   7      433.13      461.88     19.35 o 
   5   0   7       98.15       22.62     14.32 o 
   6   0   7      283.31      310.22     20.86 o 
   7   0   7       11.21       10.93     12.56 o 
   8   0   7        2.23        4.15     13.57 o 
  -9   1   7        0.02        1.88     16.71 o 
  -8   1   7       26.60       14.07     15.71 o 
  -7   1   7       41.32       39.70     15.58 o 
  -6   1   7      101.97      125.77     18.09 o 
  -5   1   7      116.43       91.85     13.32 o 
  -4   1   7      158.24      152.41     13.70 o 
  -3   1   7     1714.63     1694.36     68.73 o 
  -2   1   7      575.22      631.76     31.41 o 
  -1   1   7       33.50       24.36      6.52 o 
   0   1   7      273.96      369.50     13.00 o 
   1   1   7     2214.16     2519.04     68.08 o 
   2   1   7       11.28       -0.63      8.80 o 
   3   1   7      922.25      877.27     30.41 o 
   4   1   7       18.83        0.13     15.20 o 
   5   1   7      373.45      356.46     21.99 o 
   6   1   7       17.01      -12.94     12.94 o 
   7   1   7       11.14      -13.07     13.07 o 
   8   1   7        2.87        9.67     14.58 o 
  -9   2   7       43.36       47.75     19.85 o 
  -8   2   7        1.75      -11.81     11.81 o 
  -7   2   7       15.69       19.22     13.57 o 
  -6   2   7       98.94      119.37     14.95 o 
  -5   2   7      898.67      886.95     30.16 o 
  -4   2   7     1060.73     1068.51     60.06 o 
  -3   2   7      603.95      643.57     29.15 o 
  -2   2   7      723.71      756.15     27.77 o 
  -1   2   7       28.52       13.58      7.39 o 
   0   2   7     1276.75     1387.43     52.83 o 
   1   2   7      227.15      246.55     12.06 o 
   2   2   7     2815.02     3115.68    118.23 o 
   3   2   7      850.77      782.03     28.40 o 
   4   2   7       61.95      -12.44     12.44 o 
   5   2   7        0.81        2.26      9.55 o 
   6   2   7      188.72      198.90     18.97 o 
   7   2   7       61.48       71.49     20.73 o 
  -9   3   7       12.00        2.64     14.58 o 
  -8   3   7       43.97       35.06     16.08 o 
  -7   3   7       48.78       68.98     14.95 o 
  -6   3   7      101.49       90.72     17.97 o 
  -5   3   7      915.13      900.14     40.58 o 
  -4   3   7       92.95       76.52     12.69 o 
  -3   3   7     1561.08     1430.87     63.08 o 
  -2   3   7        0.61        5.65     10.68 o 
  -1   3   7     1069.52     1075.93     37.13 o 
   0   3   7      260.42      255.42     19.10 o 
   1   3   7      884.58      987.27     62.45 o 
   2   3   7      225.90      253.18     19.35 o 
   3   3   7      258.40      183.32     17.21 o 
   4   3   7      156.12      129.92     18.60 o 
   5   3   7      358.72      402.83     24.50 o 
   6   3   7       11.89       12.94     13.32 o 
   7   3   7        1.89       -7.16     14.83 o 
  -9   4   7       10.80       10.05     14.58 o 
  -8   4   7       17.35        3.02     21.11 o 
  -7   4   7        1.18        2.39     16.21 o 
  -6   4   7      138.13      116.22     14.95 o 
  -5   4   7        0.11       -1.13     11.69 o 
  -4   4   7      500.20      486.76     21.23 o 
  -3   4   7        0.59       -9.80      9.80 o 
  -2   4   7       24.22       18.22     10.30 o 
  -1   4   7       21.32       15.64      9.74 o 
   0   4   7      263.31      233.08     13.28 o 
   1   4   7        2.57       -1.78      8.77 o 
   2   4   7       22.56       32.29     15.96 o 
   3   4   7        3.17      -11.43     11.43 o 
   4   4   7        1.69       -6.53     12.44 o 
   5   4   7      163.47      235.21     18.60 o 
   6   4   7       40.48       46.99     21.36 o 
  -8   5   7       31.01       74.63     23.50 o 
  -7   5   7       79.77       52.14     19.10 o 
  -6   5   7       55.33       58.17     13.95 o 
  -5   5   7       81.12       92.10     16.46 o 
  -4   5   7      281.69      277.68     21.99 o 
  -3   5   7     1375.39     1265.90     64.08 o 
  -2   5   7      344.21      290.25     21.74 o 
  -1   5   7        1.15        3.32     13.95 o 
   0   5   7      141.61      167.00     30.34 o 
   1   5   7       21.98       15.76     21.99 o 
   2   5   7      533.81      645.33     29.65 o 
   3   5   7        5.56        6.78     11.18 o 
   4   5   7      212.52      207.82     19.98 o 
   5   5   7        1.99        6.16     11.69 o 
   6   5   7       72.72      126.02     19.98 o 
  -8   6   7       14.95       15.20     17.84 o 
  -7   6   7       35.60       58.05     16.96 o 
  -6   6   7      211.50      220.64     23.87 o 
  -5   6   7       10.06       10.43     11.18 o 
  -4   6   7       55.70       53.65     14.95 o 
  -3   6   7      112.29      106.80     16.96 o 
  -2   6   7       34.92       21.49     16.71 o 
  -1   6   7        2.22        2.44      9.60 o 
   0   6   7       44.30       60.43     17.03 o 
   1   6   7      322.65      369.38     53.09 o 
   2   6   7        0.42       -8.92     13.32 o 
   3   6   7      191.71      161.71     23.24 o 
   4   6   7       31.63       48.12     15.96 o 
   5   6   7      137.99      209.96     21.36 o 
  -8   7   7        0.25        2.14     15.33 o 
  -7   7   7      107.73       87.95     21.11 o 
  -6   7   7      118.85       86.45     16.84 o 
  -5   7   7       22.43       17.21     13.19 o 
  -4   7   7      205.50      190.10     21.23 o 
  -3   7   7      133.97      121.25     18.22 o 
  -2   7   7       26.51      -11.06     13.32 o 
  -1   7   7       99.66      110.84     14.26 o 
   0   7   7      302.13      320.17     16.96 o 
   1   7   7       54.00       54.15     26.89 o 
   2   7   7      233.69      318.14     24.50 o 
   3   7   7       62.98       50.13     17.84 o 
   4   7   7       69.60       36.56     18.34 o 
  -7   8   7       27.09       42.85     20.10 o 
  -6   8   7       47.04       44.98     15.08 o 
  -5   8   7       65.64       78.91     18.34 o 
  -4   8   7       75.25       56.42     16.96 o 
  -3   8   7       92.47      128.91     16.96 o 
  -2   8   7        0.46       37.69     13.19 o 
  -1   8   7      124.08      134.92     27.27 o 
   0   8   7      185.10      209.13     32.92 o 
   1   8   7      210.56      241.69     17.97 o 
   2   8   7       85.94       85.69     21.99 o 
   3   8   7       70.54       49.63     18.60 o 
  -6   9   7       52.66       57.30     16.84 o 
  -5   9   7        2.31       16.59     11.94 o 
  -4   9   7      185.17      112.08     18.85 o 
  -3   9   7       29.96       27.01     18.60 o 
  -2   9   7      111.83      106.67     21.61 o 
  -1   9   7        5.61       18.34     20.10 o 
   0   9   7      202.58      225.25     18.39 o 
   1   9   7       16.41        9.05     12.49 o 
   2   9   7       41.13       -5.40     16.84 o 
  -4  10   7       29.37       43.98     14.83 o 
  -3  10   7       31.11       16.96     18.22 o 
  -2  10   7       11.11       11.06     13.19 o 
  -1  10   7       36.04       45.63     14.97 o 
   0  10   7        3.24        6.45     13.58 o 
  -1 -13   8        5.58        2.68     10.03 o 
   0 -13   8      163.48      166.28     16.17 o 
   1 -13   8       32.72       53.70     17.65 o 
   2 -13   8       10.21       -4.52     15.33 o 
   3 -13   8       73.76      103.03     19.10 o 
   4 -13   8       53.00       32.54     18.47 o 
  -2 -12   8       61.41       63.20     17.09 o 
  -1 -12   8      148.57      138.18     14.94 o 
   0 -12   8       49.35       50.80     13.31 o 
   1 -12   8       78.42      105.19     40.40 o 
   2 -12   8      190.60      215.36     20.10 o 
   3 -12   8        2.87      -12.06     12.06 o 
   4 -12   8        5.30       18.60     10.93 o 
   5 -12   8       50.60       20.86     16.08 o 
   6 -12   8       10.54        8.92     13.57 o 
  -4 -11   8        1.72      -11.69     11.69 o 
  -3 -11   8        1.06        3.14     13.07 o 
  -2 -11   8        5.92       -7.16     12.94 o 
  -1 -11   8      155.36      184.10     15.68 o 
   0 -11   8      379.28      376.75     17.69 o 
   1 -11   8       16.35       27.11     13.26 o 
   2 -11   8      451.19      345.53     23.12 o 
   3 -11   8      104.51       72.25     16.71 o 
   4 -11   8       52.85       49.51     12.31 o 
   5 -11   8      102.72      122.25     19.10 o 
   6 -11   8       17.28       20.86     13.57 o 
   7 -11   8       47.03       54.03     17.59 o 
  -5 -10   8        6.21       -1.76     13.57 o 
  -4 -10   8       13.55       10.68     13.95 o 
  -3 -10   8       39.11       48.37     13.32 o 
  -2 -10   8      294.41      286.10     24.88 o 
  -1 -10   8       69.78       59.46     12.92 o 
   0 -10   8      618.95      645.76     22.57 o 
   1 -10   8        4.23       -6.76      9.83 o 
   2 -10   8      619.37      588.66     25.00 o 
   3 -10   8       24.36       29.78     16.84 o 
   4 -10   8       32.57       32.04     13.19 o 
   5 -10   8      187.25      266.00     21.86 o 
   6 -10   8       76.35       38.95     16.46 o 
   7 -10   8       79.43       42.09     18.85 o 
   8 -10   8       69.09       62.57     22.62 o 
  -6  -9   8       10.74        0.50     15.96 o 
  -5  -9   8      129.93      131.68     18.85 o 
  -4  -9   8       38.91       35.56     14.20 o 
  -3  -9   8      331.78      325.55     19.73 o 
  -2  -9   8       14.19        3.39     15.83 o 
  -1  -9   8     1079.85     1055.48     30.18 o 
   0  -9   8      321.21      340.46     31.73 o 
   1  -9   8       76.95       88.48     10.87 o 
   2  -9   8      444.58      390.39     20.73 o 
   3  -9   8       75.56       95.12     16.33 o 
   4  -9   8      324.49      348.92     18.97 o 
   5  -9   8      222.33      296.03     23.37 o 
   6  -9   8      128.63      106.55     15.33 o 
   7  -9   8       50.39       53.90     16.71 o 
   8  -9   8       92.48       91.22     24.50 o 
  -6  -8   8       54.48       43.73     19.22 o 
  -5  -8   8       20.34       27.89     13.82 o 
  -4  -8   8      166.37      171.63     17.84 o 
  -3  -8   8        0.52       -3.77     11.43 o 
  -2  -8   8      332.38      322.03     20.10 o 
  -1  -8   8        3.43       13.34     11.31 o 
   0  -8   8      669.49      680.48     22.19 o 
   1  -8   8      159.94      154.42     13.57 o 
   2  -8   8      468.42      449.82     20.35 o 
   3  -8   8      484.81      497.82     24.38 o 
   4  -8   8      103.28      101.65     13.44 o 
   5  -8   8       77.25       65.96     15.45 o 
   6  -8   8        4.10       17.21     11.94 o 
   7  -8   8       14.76       10.30     15.33 o 
   8  -8   8        3.54       -9.42     13.19 o 
  -7  -7   8        4.13       -7.66     15.08 o 
  -6  -7   8       13.86       13.95     16.21 o 
  -5  -7   8      208.92      220.13     21.61 o 
  -4  -7   8       15.67       11.81     15.08 o 
  -3  -7   8        3.43        2.64     14.70 o 
  -2  -7   8        6.20       33.05     14.32 o 
  -1  -7   8      650.29      664.06     21.19 o 
   0  -7   8      160.40      161.44     14.39 o 
   1  -7   8      590.69      580.54     18.78 o 
   2  -7   8      250.70      321.91     16.33 o 
   3  -7   8       39.84       16.46     10.68 o 
   4  -7   8      125.11      144.24     17.34 o 
   5  -7   8        7.57       33.05     12.06 o 
   6  -7   8      255.94      277.30     18.47 o 
   7  -7   8       12.82       -1.38     13.44 o 
   8  -7   8       34.16       35.06     19.60 o 
   9  -7   8        0.16       -8.67     12.69 o 
  -8  -6   8       16.66       24.38     15.71 o 
  -7  -6   8        0.19        2.01     14.32 o 
  -6  -6   8       47.16       45.74     15.45 o 
  -5  -6   8       74.67       80.67     14.83 o 
  -4  -6   8        6.61        2.64     12.44 o 
  -3  -6   8       19.54       20.98     13.32 o 
  -2  -6   8      442.04      455.47     25.26 o 
  -1  -6   8      133.58      139.85      9.87 o 
   0  -6   8      543.45      575.04     21.69 o 
   1  -6   8      268.69      270.19     11.33 o 
   2  -6   8      306.89      402.20     20.98 o 
   3  -6   8      616.50      641.43     28.90 o 
   4  -6   8      157.63      126.40     13.95 o 
   5  -6   8     1042.44     1075.79     29.90 o 
   6  -6   8       60.51       12.94     17.34 o 
   7  -6   8       27.94       25.76     17.84 o 
   8  -6   8       84.25       51.01     23.24 o 
   9  -6   8       20.96       25.63     20.73 o 
  -8  -5   8       11.92        3.52     15.58 o 
  -7  -5   8        3.45       15.58     12.82 o 
  -6  -5   8       61.75      102.78     17.09 o 
  -5  -5   8       42.55       39.83     11.81 o 
  -4  -5   8       55.60       44.60     13.07 o 
  -3  -5   8        2.68        8.04     10.05 o 
  -2  -5   8     1372.89     1375.59     61.19 o 
  -1  -5   8      957.71      994.37     39.14 o 
   0  -5   8      933.00      795.86     26.87 o 
   1  -5   8      150.03      156.58      9.30 o 
   2  -5   8     2829.15     2633.19     99.64 o 
   3  -5   8       52.16       39.96     14.45 o 
   4  -5   8     1095.13     1051.17     38.95 o 
   5  -5   8      959.39     1103.06     35.06 o 
   6  -5   8      294.53      315.38     19.98 o 
   7  -5   8       42.54       40.46     19.48 o 
   8  -5   8        7.33        5.28     15.96 o 
   9  -5   8       22.64      -13.82     21.11 o 
  -8  -4   8       29.42      -16.59     16.59 o 
  -7  -4   8        2.35       -7.04     15.71 o 
  -6  -4   8      207.14      233.96     19.22 o 
  -5  -4   8       55.90       46.99     10.81 o 
  -4  -4   8       31.28       19.60     13.19 o 
  -3  -4   8      865.21      841.08     43.47 o 
  -2  -4   8       17.23        6.91      9.93 o 
  -1  -4   8     4306.55     4279.97    259.71 o 
   0  -4   8      134.76      122.06      8.57 o 
   1  -4   8     1128.35     1092.29     31.92 o 
   2  -4   8       26.02       43.47     11.94 o 
   3  -4   8      628.60      679.12     21.99 o 
   4  -4   8      148.74       99.26     15.58 o 
   5  -4   8      173.20      171.51     17.72 o 
   6  -4   8        3.32      -11.18     13.82 o 
   7  -4   8        1.52       -1.63     12.06 o 
   8  -4   8       24.08      -13.44     13.44 o 
   9  -4   8        0.06      -12.56     14.32 o 
  -8  -3   8      336.00      300.42     28.15 o 
  -7  -3   8       28.79       15.71     16.59 o 
  -6  -3   8      264.38      323.92     23.87 o 
  -5  -3   8       35.33       32.04     14.07 o 
  -4  -3   8      270.89      284.21     17.72 o 
  -3  -3   8        1.34       -1.13      8.92 o 
  -2  -3   8     1388.80     1413.66     58.05 o 
  -1  -3   8      580.54      687.76     21.83 o 
   0  -3   8     2920.11     3224.09    111.00 o 
   1  -3   8     2704.19     2850.04     80.68 o 
   2  -3   8      316.46      227.55     17.09 o 
   3  -3   8      748.98      830.28     31.79 o 
   4  -3   8      239.02      217.62     16.59 o 
   5  -3   8      485.55      486.76     21.86 o 
   6  -3   8       12.69       -3.39     10.55 o 
   7  -3   8       33.51        8.04     21.11 o 
   8  -3   8       30.33      -16.08     16.08 o 
   9  -3   8       13.46      -12.44     20.61 o 
  -9  -2   8        2.87       12.69     17.34 o 
  -8  -2   8       36.69       37.69     17.34 o 
  -7  -2   8      198.35      195.00     21.74 o 
  -6  -2   8        7.38       -6.28     12.06 o 
  -5  -2   8      338.44      356.08     21.86 o 
  -4  -2   8        8.41        7.29     11.18 o 
  -3  -2   8      976.91      963.46     45.48 o 
  -2  -2   8       49.82       60.94      9.93 o 
  -1  -2   8     4343.37     4797.52    135.62 o 
   0  -2   8     3526.36     4078.66    123.10 o 
   1  -2   8      574.27      450.76     14.73 o 
   2  -2   8      742.94      683.40     29.02 o 
   3  -2   8      240.36      204.81     15.71 o 
   6  -2   8      120.66       69.86     18.85 o 
   7  -2   8        1.59       14.70     11.69 o 
   8  -2   8      168.27      146.63     26.26 o 
  -9  -1   8       15.91       40.21     16.84 o 
  -8  -1   8        5.00       -8.54     16.08 o 
  -7  -1   8       15.83       11.31     15.33 o 
  -6  -1   8      157.42      112.45     16.33 o 
  -5  -1   8        2.54        3.27      9.67 o 
  -4  -1   8      241.99      219.13     16.21 o 
  -3  -1   8       13.61       19.85      8.54 o 
  -2  -1   8        4.46        0.75      8.80 o 
  -1  -1   8      899.77      971.68     30.07 o 
   0  -1   8      204.06      185.76     10.13 o 
   1  -1   8      847.00      808.51     33.92 o 
   2  -1   8      462.32      397.17     18.60 o 
   3  -1   8       26.04       23.24     13.95 o 
   4  -1   8       19.16        4.15      9.93 o 
   5  -1   8      453.26      459.74     20.98 o 
   6  -1   8       16.58        0.13     13.95 o 
   7  -1   8      236.84      280.45     25.13 o 
   8  -1   8       86.47       74.13     28.65 o 
  -9   0   8        2.71       -0.25     14.20 o 
  -8   0   8        1.52       -0.25     14.20 o 
  -7   0   8       60.80       69.86     18.72 o 
  -6   0   8        5.67       20.35     11.94 o 
  -5   0   8       81.02       68.35     12.82 o 
  -4   0   8      282.15      268.51     15.83 o 
  -3   0   8      130.18      125.14     15.96 o 
  -2   0   8       81.89       89.96     12.69 o 
  -1   0   8      196.12      176.86     13.88 o 
   0   0   8     1078.51     1114.26     35.28 o 
   1   0   8       40.80       49.26      7.68 o 
   2   0   8     1620.94     1417.68     55.41 o 
   3   0   8        3.83       16.84     10.18 o 
   4   0   8      628.41      682.77     22.99 o 
   5   0   8      139.69      106.67     17.84 o 
   6   0   8       73.68       45.61     19.60 o 
   7   0   8       19.15       24.63     14.32 o 
   8   0   8       13.41       -4.90     18.09 o 
  -9   1   8        1.65        7.16     15.96 o 
  -8   1   8       16.35        9.42     20.48 o 
  -7   1   8       19.04       34.68     12.82 o 
  -6   1   8       27.26       43.35     12.19 o 
  -5   1   8        2.91      -11.56     11.56 o 
  -4   1   8      134.58      147.13     15.58 o 
  -3   1   8       37.75       30.53     10.55 o 
  -2   1   8        3.01        2.01      9.67 o 
  -1   1   8     1254.32     1317.94     77.96 o 
   0   1   8       17.68       11.19     13.26 o 
   1   1   8     2360.29     2651.64     72.67 o 
   2   1   8       23.85       29.28     13.32 o 
   3   1   8     1027.32      865.46     27.01 o 
   4   1   8      101.31       41.21     18.97 o 
   5   1   8      141.68      103.03     15.83 o 
   6   1   8       74.51       10.93     18.72 o 
   7   1   8       20.02        4.77     17.46 o 
  -9   2   8        8.27        3.14     17.09 o 
  -8   2   8       25.43       52.90     15.96 o 
  -7   2   8       20.14       10.93     15.96 o 
  -6   2   8       49.78       45.74     12.56 o 
  -5   2   8      113.20      135.70     18.22 o 
  -4   2   8      315.67      302.31     22.49 o 
  -3   2   8       10.33        6.91      9.42 o 
  -2   2   8     1185.23     1170.53     54.03 o 
  -1   2   8        0.01       -9.10      9.10 o 
   0   2   8     2739.55     2833.10    174.40 o 
   1   2   8        2.11        0.87     12.44 o 
   2   2   8     2948.05     3498.28    131.93 o 
   3   2   8     2503.13     2085.62     65.59 o 
   4   2   8       73.10       68.98     15.83 o 
   5   2   8      130.59      107.81     20.35 o 
   6   2   8       19.95       -3.39     18.09 o 
   7   2   8       16.34       25.00     16.59 o 
  -9   3   8        0.44       -5.53     16.59 o 
  -8   3   8       29.11       22.24     16.59 o 
  -7   3   8      118.35      109.19     17.34 o 
  -6   3   8        0.33       -1.76     13.57 o 
  -5   3   8      182.63      167.61     19.98 o 
  -4   3   8        0.95       -9.42     12.56 o 
  -3   3   8      225.96      226.54     16.21 o 
  -2   3   8        6.40       22.24     11.69 o 
  -1   3   8      431.44      394.08     15.77 o 
   0   3   8      224.01      220.30     12.87 o 
   1   3   8     1111.00     1256.08     41.75 o 
   2   3   8      951.95     1183.60     47.12 o 
   3   3   8       91.92       80.92     17.21 o 
   4   3   8       79.55       52.52     16.84 o 
   5   3   8      130.06      129.17     20.10 o 
   6   3   8       22.98       10.93     18.22 o 
   7   3   8       16.60       10.43     18.85 o 
  -8   4   8        0.59        7.92     14.95 o 
  -7   4   8        3.85       -6.53     14.95 o 
  -6   4   8      148.47      123.76     19.60 o 
  -5   4   8       23.06       16.84     12.06 o 
  -4   4   8      342.84      311.61     18.47 o 
  -3   4   8       13.42       14.70     13.70 o 
  -2   4   8      182.95      182.06     17.59 o 
  -1   4   8       49.80       51.71      9.72 o 
   0   4   8       83.52       96.31     11.76 o 
   1   4   8       69.18       80.15     14.64 o 
   2   4   8      543.69      586.27     28.40 o 
   3   4   8      527.22      525.21     30.53 o 
   4   4   8      152.13      229.06     22.74 o 
   5   4   8       22.22       10.43     17.46 o 
   6   4   8       10.52        9.17     15.33 o 
  -8   5   8       64.40       23.50     17.72 o 
  -7   5   8      175.77      174.65     22.99 o 
  -6   5   8        0.03       -2.76     14.83 o 
  -5   5   8      172.53      142.61     17.09 o 
  -4   5   8       12.58       -9.80     14.07 o 
  -3   5   8        6.22        9.55     11.43 o 
  -2   5   8      396.22      425.32     24.12 o 
  -1   5   8      120.90       96.27     11.59 o 
   0   5   8      550.16      543.19     31.47 o 
   1   5   8        5.21       13.76     12.12 o 
   2   5   8      406.42      522.32     32.29 o 
   3   5   8        1.70       -3.39     16.59 o 
   4   5   8      141.56      158.69     21.36 o 
   5   5   8        2.74        7.41     12.69 o 
  -8   6   8       11.07       28.52     16.96 o 
  -7   6   8       19.84       41.09     14.83 o 
  -6   6   8       18.28       24.00     13.57 o 
  -5   6   8      235.24      198.52     22.62 o 
  -4   6   8      265.09      314.62     23.24 o 
  -3   6   8        6.02       10.43     12.82 o 
  -2   6   8       14.25       -1.13     15.58 o 
  -1   6   8      942.77     1030.15     32.65 o 
   0   6   8       11.43        7.01     20.10 o 
   1   6   8      267.72      309.42     24.38 o 
   2   6   8        3.09       -5.40     17.72 o 
   3   6   8      267.30      226.42     24.25 o 
   4   6   8       50.83       43.85     18.97 o 
  -7   7   8      142.65      139.59     21.86 o 
  -6   7   8       25.16       46.62     14.95 o 
  -5   7   8       24.14       29.90     14.58 o 
  -4   7   8        8.09       -6.16     11.94 o 
  -3   7   8      125.76      133.56     16.84 o 
  -2   7   8      254.06      285.35     25.88 o 
  -1   7   8       11.90       24.80     13.57 o 
   0   7   8      594.04      583.65     59.56 o 
   1   7   8       46.68       67.55     13.80 o 
   2   7   8      247.93      330.45     27.27 o 
   3   7   8       19.85       16.59     16.21 o 
  -6   8   8       34.47       35.18     20.86 o 
  -5   8   8       93.18      112.71     18.60 o 
  -4   8   8       13.39        2.26     11.69 o 
  -3   8   8      226.29      283.71     25.13 o 
  -2   8   8        0.69        9.55     13.32 o 
  -1   8   8      289.37      328.43     20.17 o 
   0   8   8        8.70       26.04     10.95 o 
   1   8   8      160.82      203.16     18.76 o 
   2   8   8       18.77        9.30     18.72 o 
  -5   9   8       25.80       14.83     15.83 o 
  -4   9   8       19.42        7.16     14.83 o 
  -3   9   8        0.84        1.63     13.44 o 
  -2   9   8      121.54      118.74     23.12 o 
  -1   9   8        2.65        4.37     12.25 o 
   0   9   8        9.79       16.62     12.07 o 
   1   9   8       79.68      132.96     17.24 o 
  -1 -13   9        0.49        2.13     11.68 o 
   0 -13   9      106.37      128.59     15.21 o 
   1 -13   9        3.55       -3.59      9.65 o 
   2 -13   9       41.21       13.19     17.21 o 
   3 -13   9       77.23       97.75     16.96 o 
   4 -13   9       26.44        7.79     13.57 o 
  -2 -12   9       10.29       10.68     12.94 o 
  -1 -12   9      112.22      113.29     15.78 o 
   0 -12   9       24.16       21.62     11.80 o 
   1 -12   9       33.11       17.86     11.57 o 
   2 -12   9        2.18        6.41     12.06 o 
   3 -12   9       12.67       15.33     12.69 o 
   4 -12   9       88.75       90.21     20.98 o 
   5 -12   9       50.10       47.75     15.58 o 
   6 -12   9      101.31      121.12     26.26 o 
  -4 -11   9       22.16        1.13     16.46 o 
  -3 -11   9       14.78       10.93     14.07 o 
  -2 -11   9       99.93      125.90     21.11 o 
  -1 -11   9       87.23      104.38     13.14 o 
   0 -11   9       10.92       -4.70     10.01 o 
   1 -11   9        1.65       -9.88      9.88 o 
   2 -11   9       55.87       38.95     16.21 o 
   3 -11   9       76.20       81.29     14.83 o 
   4 -11   9        1.29       -8.42      9.93 o 
   5 -11   9       91.23      105.29     18.60 o 
   6 -11   9       23.29       21.74     16.71 o 
   7 -11   9      107.52      167.49     26.01 o 
  -5 -10   9       29.86       33.42     14.83 o 
  -4 -10   9       70.70       43.85     20.61 o 
  -3 -10   9       46.05       70.74     16.21 o 
  -2 -10   9      316.50      292.38     22.87 o 
  -1 -10   9      440.68      459.15     24.44 o 
   0 -10   9       26.65       33.31     12.11 o 
   1 -10   9      199.10      237.47     30.60 o 
   2 -10   9      699.70      656.89     27.01 o 
   3 -10   9       59.55       69.61     18.97 o 
   4 -10   9      237.04      272.53     19.35 o 
   5 -10   9      321.49      372.67     22.37 o 
   6 -10   9       58.20       74.76     19.98 o 
   7 -10   9       24.78       36.31     17.21 o 
   8 -10   9        0.80      -11.81     14.45 o 
  -6  -9   9       39.50       47.37     17.34 o 
  -5  -9   9      110.46      113.84     24.12 o 
  -4  -9   9       65.10       70.61     17.21 o 
  -3  -9   9       67.17       78.03     16.46 o 
  -2  -9   9        8.21       21.49     12.31 o 
  -1  -9   9      936.82      910.83     24.97 o 
   0  -9   9        5.91       16.75     19.60 o 
   1  -9   9      632.36      759.15     29.65 o 
   2  -9   9      269.80      254.18     19.22 o 
   3  -9   9      294.67      310.60     22.87 o 
   4  -9   9        1.28        9.93     12.31 o 
   5  -9   9      348.10      377.19     22.62 o 
   6  -9   9       46.42       16.21     16.21 o 
   7  -9   9        0.70        3.64     16.08 o 
   8  -9   9        3.42       21.99     19.10 o 
  -6  -8   9       25.83       33.67     14.95 o 
  -5  -8   9       32.54       -0.50     16.59 o 
  -4  -8   9      386.44      410.87     24.88 o 
  -3  -8   9       37.54       40.46     13.07 o 
  -2  -8   9      614.66      644.19     26.51 o 
  -1  -8   9       22.19       23.79     15.45 o 
   0  -8   9      166.11      164.04     11.10 o 
   1  -8   9      188.22      184.90     17.53 o 
   2  -8   9      358.66      350.05     19.10 o 
   3  -8   9       25.30       25.00     12.69 o 
   4  -8   9        1.19        3.90     11.43 o 
   5  -8   9       28.39       92.48     15.96 o 
   6  -8   9        8.32        1.13     14.32 o 
   7  -8   9      113.34      103.53     22.87 o 
   8  -8   9        3.82       -2.39     12.56 o 
  -7  -7   9       16.61       -7.54     17.59 o 
  -6  -7   9        8.14        2.76     15.20 o 
  -5  -7   9      330.85      311.98     20.10 o 
  -4  -7   9       92.12       93.73     14.70 o 
  -3  -7   9      139.51      143.24     13.82 o 
  -2  -7   9        2.15      -11.18     11.18 o 
  -1  -7   9      716.52      716.44     24.20 o 
   0  -7   9       60.30       90.71     10.07 o 
   1  -7   9      680.45      698.74     35.94 o 
   2  -7   9      210.77      221.01     16.08 o 
   3  -7   9      651.64      690.56     25.51 o 
   4  -7   9      669.80      697.09     27.89 o 
   5  -7   9     1206.89     1347.82     54.78 o 
   6  -7   9       16.02      -12.31     12.31 o 
   7  -7   9        6.63       -5.15     12.69 o 
   8  -7   9       37.65       11.31     17.09 o 
  -7  -6   9        1.69       -7.54     15.33 o 
  -6  -6   9       28.75       35.06     12.56 o 
  -5  -6   9        6.80        6.53     10.93 o 
  -4  -6   9      156.82      155.80     16.71 o 
  -3  -6   9      103.77      100.27     14.20 o 
  -2  -6   9     1129.81     1252.45     52.52 o 
  -1  -6   9        6.12       14.48      9.72 o 
   0  -6   9       56.04       57.72     11.94 o 
   1  -6   9      228.55      233.68     11.59 o 
   2  -6   9      289.63      275.04     19.35 o 
   3  -6   9      162.09      143.99     17.46 o 
   4  -6   9      232.85      187.97     16.84 o 
   5  -6   9      228.20      191.11     24.88 o 
   6  -6   9      223.46      182.82     19.22 o 
   7  -6   9      175.74      198.02     20.86 o 
   8  -6   9       90.48       93.48     20.48 o 
  -8  -5   9       18.72       28.02     17.84 o 
  -7  -5   9       41.61       30.66     18.09 o 
  -6  -5   9      127.98      157.94     20.23 o 
  -5  -5   9      166.83      156.93     15.71 o 
  -4  -5   9      207.55      209.83     17.72 o 
  -3  -5   9      110.61       93.48     13.32 o 
  -2  -5   9      859.35      864.83     29.02 o 
  -1  -5   9      290.79      275.16     11.58 o 
   0  -5   9     1130.51     1153.75     36.60 o 
   1  -5   9      106.81       94.81      9.80 o 
   2  -5   9     1219.67     1200.44     46.36 o 
   3  -5   9      308.84      289.11     19.60 o 
   4  -5   9      125.08      118.61     19.85 o 
   5  -5   9      104.18      144.87     18.60 o 
   6  -5   9      161.77      204.81     21.11 o 
   7  -5   9       43.22       36.44     16.59 o 
   8  -5   9       10.75       -2.89     15.58 o 
  -8  -4   9       79.08       81.80     22.37 o 
  -7  -4   9      140.59      123.89     24.00 o 
  -6  -4   9        0.77        1.13     13.95 o 
  -5  -4   9      155.70      152.54     15.33 o 
  -4  -4   9      124.79      138.34     14.83 o 
  -3  -4   9      735.97      727.12     29.15 o 
  -2  -4   9      830.15      904.03     34.93 o 
  -1  -4   9      149.41      149.94      9.71 o 
   0  -4   9      135.18      129.37     10.99 o 
   1  -4   9      101.56      102.92     10.68 o 
   2  -4   9      261.96      219.38     14.07 o 
   3  -4   9      767.75      808.42     26.01 o 
   4  -4   9       14.01        0.38     10.05 o 
   5  -4   9      105.34      110.32     20.61 o 
   6  -4   9      109.69      102.40     19.85 o 
   7  -4   9       41.62      -18.34     18.34 o 
   8  -4   9       69.28       40.33     23.75 o 
  -8  -3   9       75.72       30.66     23.87 o 
  -7  -3   9       57.71       47.62     18.47 o 
  -6  -3   9      200.49      181.69     17.09 o 
  -5  -3   9      189.37      188.09     15.96 o 
  -4  -3   9      146.47      145.37     13.70 o 
  -3  -3   9       32.94       27.52     11.94 o 
  -2  -3   9      490.86      498.07     21.49 o 
  -1  -3   9       14.68        8.05      9.36 o 
   0  -3   9      455.99      456.25     14.56 o 
   1  -3   9      182.65      165.97     10.30 o 
   2  -3   9     2725.39     2552.03     87.20 o 
   3  -3   9      199.90      192.99     14.70 o 
   4  -3   9      485.64      518.04     20.61 o 
   5  -3   9        1.03       -3.27      8.92 o 
   6  -3   9       60.37       40.33     18.72 o 
   7  -3   9        0.58       12.31     15.33 o 
   8  -3   9        5.32       -1.13     15.33 o 
  -8  -2   9        7.44      -13.44     15.96 o 
  -7  -2   9      189.06      200.16     20.48 o 
  -6  -2   9        5.74        1.88     11.94 o 
  -5  -2   9       58.02       54.91     11.43 o 
  -4  -2   9        7.61        7.04     11.81 o 
  -3  -2   9      283.96      266.75     16.21 o 
  -2  -2   9      365.26      398.18     18.47 o 
  -1  -2   9      708.42      656.77     56.16 o 
   0  -2   9      297.46      288.18     11.73 o 
   1  -2   9      395.76      336.13     25.44 o 
   2  -2   9       17.92       11.43      9.55 o 
   3  -2   9      338.92      289.24     17.72 o 
   4  -2   9        1.70        4.15     11.06 o 
   5  -2   9       24.30       50.26     15.33 o 
   6  -2   9       14.44       36.31     12.82 o 
   7  -2   9       14.34       -2.64     16.71 o 
   8  -2   9       38.49        4.15     22.62 o 
  -9  -1   9        0.04       -9.17     15.58 o 
  -8  -1   9        7.14       14.45     17.21 o 
  -7  -1   9        7.88       -2.64     14.07 o 
  -6  -1   9       78.91       74.26     14.70 o 
  -5  -1   9       25.90       17.09     10.18 o 
  -4  -1   9       85.79       90.84     12.69 o 
  -3  -1   9      196.20      203.30     14.95 o 
  -2  -1   9      353.52      328.82     16.84 o 
  -1  -1   9       79.18       74.50      8.76 o 
   0  -1   9      273.46      258.05     17.53 o 
   1  -1   9      814.34      773.36     27.22 o 
   2  -1   9      216.31      210.71     16.21 o 
   3  -1   9      786.54      764.82     27.01 o 
   4  -1   9      205.20      202.92     20.10 o 
   5  -1   9        1.85        3.39     10.18 o 
   6  -1   9       82.11       29.90     22.11 o 
   7  -1   9       15.62       14.58     15.45 o 
   8  -1   9        9.01      -12.69     18.34 o 
  -9   0   9        7.69       -6.16     16.84 o 
  -8   0   9        0.02       12.31     14.07 o 
  -7   0   9       52.79       52.40     16.33 o 
  -6   0   9        8.84       10.30     14.95 o 
  -5   0   9      204.22      218.12     16.96 o 
  -4   0   9       10.27        7.79     11.69 o 
  -3   0   9       19.35       19.73     12.56 o 
  -2   0   9     1313.09     1482.39     60.19 o 
  -1   0   9      637.74      665.37     38.76 o 
   0   0   9     1233.58     1320.51     39.80 o 
   1   0   9      270.84      271.15     55.47 o 
   2   0   9      361.18      354.58     19.98 o 
   3   0   9       82.92       63.70     14.20 o 
   4   0   9      230.62      176.41     18.97 o 
   5   0   9       27.35       -4.52     10.05 o 
   6   0   9        1.84       -4.65     10.68 o 
   7   0   9       38.44      -17.59     17.59 o 
  -9   1   9        2.69        0.38     18.72 o 
  -8   1   9       18.99        1.88     22.74 o 
  -7   1   9       20.30       12.06     15.45 o 
  -6   1   9      276.70      230.69     19.10 o 
  -5   1   9      707.24      632.89     28.02 o 
  -4   1   9      109.87      115.72     16.96 o 
  -3   1   9      452.73      389.88     23.62 o 
  -2   1   9      255.28      240.99     18.97 o 
  -1   1   9      985.13     1073.20     53.84 o 
   0   1   9      883.68     1026.04     34.69 o 
   1   1   9     1507.46     1661.98     56.48 o 
   2   1   9        4.73       10.81     11.31 o 
   3   1   9       45.01       36.19     12.56 o 
   4   1   9       33.30       -4.15     15.08 o 
   5   1   9      204.35      226.42     19.98 o 
   6   1   9       42.09       59.31     20.10 o 
   7   1   9       35.57       19.98     18.60 o 
  -8   2   9        0.21      -13.70     13.70 o 
  -7   2   9      251.22      212.47     21.86 o 
  -6   2   9      260.78      272.40     18.22 o 
  -5   2   9      143.03      143.49     19.73 o 
  -4   2   9      140.98      139.34     14.83 o 
  -3   2   9       89.29       56.16     13.57 o 
  -2   2   9      789.94      944.99     34.68 o 
  -1   2   9       45.38       64.93     13.13 o 
   0   2   9      904.56     1172.52     40.08 o 
   1   2   9     1845.93     2031.21     93.61 o 
   2   2   9      114.52       97.50     18.22 o 
   3   2   9       96.29       73.13     15.96 o 
   4   2   9      129.99       46.49     19.73 o 
   5   2   9       71.21      -10.93     19.10 o 
   6   2   9       57.48       60.19     17.09 o 
   7   2   9       40.36       36.06     20.98 o 
  -8   3   9       14.38        9.55     21.86 o 
  -7   3   9       71.41       79.03     20.61 o 
  -6   3   9       45.32       50.01     16.71 o 
  -5   3   9      117.08      133.94     16.08 o 
  -4   3   9       11.97        3.14     14.83 o 
  -3   3   9      304.63      303.31     19.22 o 
  -2   3   9        0.04       -6.53     11.18 o 
  -1   3   9      157.76      172.74     13.04 o 
   0   3   9      677.74      768.61     27.06 o 
   1   3   9        2.47        1.50      9.00 o 
   2   3   9       16.38       27.14     15.33 o 
   3   3   9      311.64      274.41     20.61 o 
   4   3   9       14.44       -3.39     14.20 o 
   5   3   9       59.09       13.19     17.72 o 
   6   3   9       55.27       45.86     20.86 o 
  -8   4   9       49.38       64.08     19.85 o 
  -7   4   9        0.10       -0.13     13.70 o 
  -6   4   9      204.07      206.56     19.98 o 
  -5   4   9      266.00      247.27     19.35 o 
  -4   4   9      108.62       90.34     15.08 o 
  -3   4   9       75.55       90.34     14.95 o 
  -2   4   9      157.21      144.62     16.71 o 
  -1   4   9       26.63       -4.11     14.83 o 
   0   4   9      296.42      316.63     18.53 o 
   1   4   9      184.02      185.75     15.18 o 
   2   4   9       83.44      111.95     18.72 o 
   3   4   9       96.84      113.46     17.84 o 
   4   4   9       56.19       31.54     18.72 o 
   5   4   9       87.28       68.98     19.98 o 
  -8   5   9        4.99       24.75     19.48 o 
  -7   5   9       15.39       38.95     16.21 o 
  -6   5   9       10.63       26.76     13.82 o 
  -5   5   9      113.25       93.36     18.34 o 
  -4   5   9       81.80       82.55     17.34 o 
  -3   5   9        1.41        3.52     11.94 o 
  -2   5   9       25.97       36.94     13.57 o 
  -1   5   9       71.63       88.46     12.04 o 
   0   5   9      373.25      420.08     24.25 o 
   1   5   9       62.40       62.41     15.20 o 
   2   5   9      398.65      438.01     28.27 o 
   3   5   9       93.84      104.92     19.48 o 
   4   5   9      122.26      135.20     21.74 o 
   5   5   9        2.22        9.93     13.57 o 
  -7   6   9       11.57       -2.39     15.71 o 
  -6   6   9       92.22       72.75     17.34 o 
  -5   6   9        2.57        0.25     12.44 o 
  -4   6   9      105.57       93.10     15.20 o 
  -3   6   9        7.63       10.68     14.32 o 
  -2   6   9       46.57       43.22     15.83 o 
  -1   6   9      316.63      302.58     19.07 o 
   0   6   9       61.93       99.73     13.94 o 
   1   6   9      275.80      304.79     18.56 o 
   2   6   9        8.81       37.07     12.31 o 
   3   6   9      152.15      151.03     22.11 o 
   4   6   9       32.98       41.09     17.46 o 
  -6   7   9        3.14      -11.18     11.18 o 
  -5   7   9        8.79        1.63     12.56 o 
  -4   7   9       58.58       35.31     15.83 o 
  -3   7   9       21.85       14.07     15.96 o 
  -2   7   9      523.42      460.75     38.32 o 
  -1   7   9       15.07        2.80     12.58 o 
   0   7   9      313.39      336.46     20.39 o 
   1   7   9        0.40       -3.01     10.37 o 
   2   7   9       36.90       81.42     18.97 o 
   3   7   9       95.74       79.66     21.49 o 
  -5   8   9       90.84       86.19     23.62 o 
  -4   8   9        9.68        1.88     14.45 o 
  -3   8   9       82.79       70.36     18.60 o 
  -2   8   9       16.86       21.86     15.58 o 
  -1   8   9       85.37       85.90     15.65 o 
   0   8   9        4.21        6.60     11.36 o 
   1   8   9       69.81      121.47     27.77 o 
  -3   9   9        2.03       -9.05     13.95 o 
  -2   9   9       38.93       35.56     19.22 o 
  -1   9   9        4.36       11.31     11.06 o 
  -1 -13  10        0.18       -0.60     10.19 o 
   0 -13  10       55.35       69.52     18.91 o 
   1 -13  10       43.29       54.68     13.59 o 
   2 -13  10       10.09        3.77     14.83 o 
   3 -13  10      122.51      114.59     24.12 o 
   4 -13  10        2.25       40.46     11.43 o 
  -2 -12  10        9.88       -2.76     16.71 o 
  -1 -12  10       21.59       30.62     12.22 o 
   0 -12  10      357.66      378.58     19.13 o 
   1 -12  10       12.44       16.21     10.26 o 
   2 -12  10      142.82      147.89     18.72 o 
   3 -12  10        0.26        6.78     17.21 o 
   4 -12  10       69.50       84.69     17.59 o 
   5 -12  10        0.03       11.31     13.32 o 
   6 -12  10       84.25       63.95     22.99 o 
  -4 -11  10       47.16       44.73     19.10 o 
  -3 -11  10       10.40       13.44     15.96 o 
  -2 -11  10      155.77      156.31     20.86 o 
  -1 -11  10       25.19       40.19     11.74 o 
   0 -11  10       11.72        3.71     14.51 o 
   1 -11  10       20.73       26.79     11.19 o 
   2 -11  10       60.63       66.59     15.96 o 
   3 -11  10      496.83      535.64     28.15 o 
   4 -11  10        0.15       12.69     14.45 o 
   5 -11  10      211.76      318.27     24.38 o 
   6 -11  10        4.73        7.29     14.58 o 
   7 -11  10      116.20      154.92     26.76 o 
  -5 -10  10       57.41       86.45     17.09 o 
  -4 -10  10       37.90       35.56     15.08 o 
  -3 -10  10      149.92      156.31     19.48 o 
  -2 -10  10       14.15       17.97     15.20 o 
  -1 -10  10        4.64       20.62     10.18 o 
   0 -10  10      762.36      738.11     21.88 o 
   1 -10  10       10.45        0.39     11.48 o 
   2 -10  10      697.36      711.67     27.89 o 
   3 -10  10       16.55        0.38     14.58 o 
   4 -10  10      214.07      246.14     23.50 o 
   5 -10  10       14.94        0.38     13.95 o 
   6 -10  10      210.59      302.68     27.52 o 
   7 -10  10        8.33      -13.07     13.07 o 
  -6  -9  10       14.72        2.01     17.72 o 
  -5  -9  10       54.75       66.47     21.61 o 
  -4  -9  10       33.96       38.45     19.48 o 
  -3  -9  10      113.04      110.19     15.08 o 
  -2  -9  10      126.54      119.24     16.59 o 
  -1  -9  10      333.76      323.25     25.13 o 
   0  -9  10        9.27        0.43     12.06 o 
   1  -9  10      257.67      292.64     26.89 o 
   2  -9  10       42.32       42.59     15.20 o 
   3  -9  10      130.41      162.09     17.72 o 
   4  -9  10       69.08       86.82     16.96 o 
   5  -9  10       18.32       39.58     13.82 o 
   6  -9  10      107.59      100.39     19.48 o 
   7  -9  10       53.03       80.92     17.46 o 
   8  -9  10       64.46       52.90     20.35 o 
  -6  -8  10       42.30       26.26     16.08 o 
  -5  -8  10       10.06       14.95     10.93 o 
  -4  -8  10       24.06       38.20     13.07 o 
  -3  -8  10       49.76       42.22     14.95 o 
  -2  -8  10      227.50      233.58     19.48 o 
  -1  -8  10        4.20       -5.81      8.97 o 
   0  -8  10      143.78      132.13     13.88 o 
   1  -8  10      738.43      701.94     25.01 o 
   2  -8  10      291.14      274.41     17.84 o 
   3  -8  10      153.34      145.25     15.96 o 
   4  -8  10      201.31      209.96     18.85 o 
   5  -8  10      312.19      336.74     21.74 o 
   6  -8  10       16.69        8.80     14.07 o 
   7  -8  10       19.34       29.15     14.70 o 
   8  -8  10        0.29       -3.02     13.70 o 
  -7  -7  10       44.09       64.08     17.72 o 
  -6  -7  10       45.10       35.81     14.95 o 
  -5  -7  10       17.00       31.91     11.56 o 
  -4  -7  10       17.51        9.17     11.06 o 
  -3  -7  10       88.98       80.04     15.33 o 
  -2  -7  10       11.80      -12.56     13.32 o 
  -1  -7  10      384.36      410.26     14.73 o 
   0  -7  10        8.46        9.97      9.03 o 
   1  -7  10      219.92      245.26     20.54 o 
   2  -7  10        5.00        8.04     14.83 o 
   3  -7  10      579.86      615.30     30.28 o 
   4  -7  10      387.09      397.30     20.35 o 
   5  -7  10        9.90        3.64     12.82 o 
   6  -7  10      264.80      244.13     24.75 o 
   7  -7  10        1.07      -11.06     11.06 o 
   8  -7  10       24.34       27.14     18.09 o 
  -7  -6  10        2.33       -0.88     14.95 o 
  -6  -6  10        9.95      -13.44     13.44 o 
  -5  -6  10       12.67        2.01     13.19 o 
  -4  -6  10      260.17      267.38     20.73 o 
  -3  -6  10        1.59       -9.80     11.31 o 
  -2  -6  10      327.44      310.85     21.23 o 
  -1  -6  10      238.59      220.63     29.59 o 
   0  -6  10      411.20      474.70     15.15 o 
   1  -6  10      110.12      106.28     10.28 o 
   2  -6  10      490.95      472.81     21.99 o 
   3  -6  10     2203.61     2320.71     82.30 o 
   4  -6  10       31.95       16.96     11.18 o 
   5  -6  10      397.68      399.06     23.75 o 
   6  -6  10       57.68       27.01     14.32 o 
   7  -6  10       99.97      126.40     18.97 o 
   8  -6  10        2.42       14.58     16.96 o 
  -8  -5  10        8.25       -4.02     18.97 o 
  -7  -5  10        5.33       17.59     20.10 o 
  -6  -5  10       28.71       44.60     17.09 o 
  -5  -5  10      157.60      152.03     14.70 o 
  -4  -5  10      143.54      186.96     18.97 o 
  -3  -5  10      658.25      598.46     32.17 o 
  -2  -5  10      332.89      365.01     19.10 o 
  -1  -5  10       49.30       37.91      9.16 o 
   0  -5  10      833.90      838.04     26.17 o 
   1  -5  10       28.20       37.05      8.17 o 
   2  -5  10     1053.74      968.62     38.57 o 
   3  -5  10       64.86       60.69     13.95 o 
   4  -5  10      153.51      184.70     16.46 o 
   5  -5  10       74.49       50.01     14.45 o 
   6  -5  10       66.59       34.43     17.84 o 
   7  -5  10       32.35        4.90     22.24 o 
   8  -5  10        0.45       11.69     16.59 o 
  -8  -4  10       56.36       42.09     23.12 o 
  -7  -4  10        9.73        6.03     15.33 o 
  -6  -4  10       44.57       56.29     14.83 o 
  -5  -4  10       87.12       68.23     14.45 o 
  -4  -4  10      169.07      156.05     15.96 o 
  -3  -4  10      140.89      111.07     13.44 o 
  -2  -4  10      443.66      465.15     20.86 o 
  -1  -4  10     2300.71     2201.00     63.88 o 
   0  -4  10       50.64       58.71      8.79 o 
   1  -4  10     1374.22     1351.80     45.67 o 
   2  -4  10        4.30       15.83     11.56 o 
   3  -4  10      938.78      876.89     49.38 o 
   4  -4  10        5.24       -9.55     12.19 o 
   5  -4  10       54.66       26.13     13.95 o 
   6  -4  10        9.74       -1.01     11.31 o 
   7  -4  10        5.47        0.75     13.19 o 
   8  -4  10       27.15       -2.89     19.98 o 
  -8  -3  10       23.16       48.25     18.72 o 
  -7  -3  10        6.79       27.52     13.32 o 
  -6  -3  10       65.79       49.13     16.33 o 
  -5  -3  10       83.98       62.07     12.44 o 
  -4  -3  10       51.89       50.38     16.21 o 
  -3  -3  10      533.84      546.06     23.75 o 
  -2  -3  10     2912.07     3179.38    118.74 o 
  -1  -3  10       43.79       78.35     17.59 o 
   0  -3  10     1045.36     1067.38     31.32 o 
   1  -3  10      110.48       96.67      8.87 o 
   2  -3  10     1326.85     1324.58     57.80 o 
   3  -3  10      221.59      218.88     19.10 o 
   4  -3  10      253.00      171.38     15.83 o 
   5  -3  10      176.31      232.20     20.23 o 
   6  -3  10      275.75      250.67     19.22 o 
   7  -3  10      180.01      139.72     22.74 o 
   8  -3  10        0.37      -12.06     12.06 o 
  -8  -2  10        4.37       -1.38     15.83 o 
  -7  -2  10       41.07       52.77     18.47 o 
  -6  -2  10       12.08       12.82     13.44 o 
  -5  -2  10      100.32      118.11     14.20 o 
  -4  -2  10       10.41        3.90     10.68 o 
  -3  -2  10     1103.57     1181.84     50.51 o 
  -2  -2  10       72.81       91.22     14.83 o 
  -1  -2  10      780.80      768.68     26.89 o 
   0  -2  10       13.68       21.63      8.43 o 
   1  -2  10       91.14       80.80     14.89 o 
   2  -2  10      140.03      136.96     14.83 o 
   3  -2  10     1004.93      896.24     28.52 o 
   4  -2  10        4.36       -0.75     10.18 o 
   5  -2  10      349.78      353.82     22.87 o 
   6  -2  10      366.24      296.40     24.12 o 
   7  -2  10       13.68      -11.43     16.33 o 
   8  -2  10       36.66      -11.69     21.99 o 
  -8  -1  10        8.72       14.20     15.96 o 
  -7  -1  10        0.02       24.38     15.83 o 
  -6  -1  10      137.19      124.27     17.84 o 
  -5  -1  10        5.90       13.95     10.68 o 
  -4  -1  10        1.72        3.02     10.93 o 
  -3  -1  10       82.49       65.46     11.94 o 
  -2  -1  10      412.44      359.10     18.97 o 
  -1  -1  10      148.26      139.25     11.85 o 
   0  -1  10      695.61      701.86     20.10 o 
   1  -1  10      212.40      212.39     12.93 o 
   2  -1  10      423.02      376.19     20.98 o 
   3  -1  10       51.51       42.72     13.32 o 
   4  -1  10       21.06        4.15     12.44 o 
   5  -1  10      247.95      202.29     19.10 o 
   6  -1  10       24.25       -0.50     14.83 o 
   7  -1  10       80.93       30.53     21.49 o 
  -8   0  10        1.14       -6.03     13.44 o 
  -7   0  10        2.41        9.93     15.83 o 
  -6   0  10        7.80       16.59     12.69 o 
  -5   0  10        4.32        3.39     12.56 o 
  -4   0  10      137.34      100.27     14.58 o 
  -3   0  10      451.44      412.38     23.75 o 
  -2   0  10      652.97      711.92     38.32 o 
  -1   0  10      709.92      710.53     32.23 o 
   0   0  10      941.84      953.46     27.85 o 
   1   0  10       54.15       58.16     10.33 o 
   2   0  10      588.51      641.30     25.51 o 
   3   0  10        7.69       -3.90     11.69 o 
   4   0  10      451.75      510.63     24.63 o 
   5   0  10        0.69       13.07     13.82 o 
   6   0  10      172.50      194.75     20.73 o 
   7   0  10       10.71       -1.01     17.34 o 
  -8   1  10        8.97       18.60     15.83 o 
  -7   1  10        7.57       20.48     12.82 o 
  -6   1  10       89.40       83.18     21.36 o 
  -5   1  10       57.63       64.71     14.83 o 
  -4   1  10      143.22      149.27     20.10 o 
  -3   1  10      362.03      325.93     21.49 o 
  -2   1  10      673.77      671.59     34.05 o 
  -1   1  10      361.31      429.67     16.03 o 
   0   1  10      655.17      802.45     28.96 o 
   1   1  10     4113.44     4538.73    202.04 o 
   2   1  10        3.94       -3.02     12.94 o 
   3   1  10      562.70      549.46     27.14 o 
   4   1  10       47.78       -6.66     16.33 o 
   5   1  10       66.20       18.60     18.72 o 
   6   1  10       16.80      -13.32     13.32 o 
   7   1  10        7.23       -9.80     13.82 o 
  -8   2  10       24.58       37.69     15.08 o 
  -7   2  10       29.07       36.81     14.45 o 
  -6   2  10       54.78       64.71     16.46 o 
  -5   2  10        3.67       -4.65     12.94 o 
  -4   2  10      114.27       91.97     14.07 o 
  -3   2  10       27.25        9.93     12.69 o 
  -2   2  10      953.81     1046.27     53.90 o 
  -1   2  10      189.57      238.23     26.70 o 
   0   2  10     2541.44     2880.05     94.68 o 
   1   2  10      204.78      251.06     14.06 o 
   2   2  10      416.06      487.39     24.50 o 
   3   2  10        0.93       -4.02     10.68 o 
   4   2  10      135.96      110.19     18.09 o 
   5   2  10        3.62      -10.81     10.81 o 
   6   2  10       17.58       -5.65     15.45 o 
  -8   3  10       12.40       -1.63     15.08 o 
  -7   3  10       19.37        9.80     19.10 o 
  -6   3  10       43.72       36.81     14.95 o 
  -5   3  10       25.19       32.54     11.94 o 
  -4   3  10        0.97        4.77     12.19 o 
  -3   3  10      282.17      324.30     22.74 o 
  -2   3  10       11.87        6.16     14.32 o 
  -1   3  10      185.78      197.41     13.77 o 
   0   3  10       60.13       76.45     11.59 o 
   1   3  10      814.32      948.84     29.49 o 
   2   3  10       81.87      101.65     16.33 o 
   3   3  10       94.01       81.29     19.85 o 
   4   3  10        4.06       -6.53     17.21 o 
   5   3  10       20.78       12.69     16.71 o 
  -8   4  10       12.29       10.93     17.21 o 
  -7   4  10       16.34       14.45     15.58 o 
  -6   4  10        7.59       19.73     12.06 o 
  -5   4  10       26.80       13.95     14.32 o 
  -4   4  10      219.23      221.64     21.36 o 
  -3   4  10        1.18       -3.90     11.56 o 
  -2   4  10      273.02      328.07     22.87 o 
  -1   4  10       64.39       81.22     13.13 o 
   0   4  10      404.44      445.71     20.92 o 
   1   4  10      293.42      352.16     25.00 o 
   2   4  10      131.88      149.90     18.85 o 
   3   4  10       20.28       31.29     13.07 o 
   4   4  10        1.53      -10.18     11.94 o 
   5   4  10       30.68       -3.14     17.46 o 
  -7   5  10      102.61      104.16     21.74 o 
  -6   5  10       37.58       38.32     13.82 o 
  -5   5  10       10.26       -0.50     10.30 o 
  -4   5  10       90.94       83.05     16.96 o 
  -3   5  10      555.36      519.93     29.28 o 
  -2   5  10      399.95      328.32     26.01 o 
  -1   5  10       75.30       87.07     12.44 o 
   0   5  10      197.93      249.07     24.56 o 
   1   5  10      144.01      179.72     18.28 o 
   2   5  10      226.33      296.28     25.88 o 
   3   5  10        1.19      -11.69     11.69 o 
   4   5  10       51.49       76.02     20.98 o 
  -6   6  10        8.04       22.11     15.96 o 
  -5   6  10        0.66       -9.42     11.18 o 
  -4   6  10      111.55       80.92     16.71 o 
  -3   6  10      282.20      254.44     23.12 o 
  -2   6  10      257.78      252.80     25.26 o 
  -1   6  10      263.38      316.30     19.41 o 
   0   6  10      121.48      145.90     36.19 o 
   1   6  10      191.15      241.13     20.48 o 
   2   6  10        0.30      -13.19     13.19 o 
   3   6  10      106.37      155.43     21.36 o 
  -6   7  10        0.92       -9.30     13.95 o 
  -5   7  10       84.16       66.22     18.34 o 
  -4   7  10       67.96       75.64     16.71 o 
  -3   7  10      113.16      118.86     22.37 o 
  -2   7  10      145.41      113.96     19.98 o 
  -1   7  10        5.48       -2.55     11.15 o 
   0   7  10       10.06       12.02     10.30 o 
   1   7  10       13.30       34.78     12.19 o 
   2   7  10      137.54      235.71     27.27 o 
  -4   8  10       13.19        9.80     14.58 o 
  -3   8  10       24.76       19.35     14.70 o 
  -2   8  10       10.49       10.55     15.20 o 
  -1   8  10      193.25      225.25     19.44 o 
   0   8  10        0.22      -11.91     11.91 o 
  -1 -13  11       46.69       44.44     14.19 o 
   0 -13  11        0.83       -8.23     13.88 o 
   1 -13  11        9.32       24.11     12.29 o 
   2 -13  11       46.50       57.04     22.62 o 
   3 -13  11      146.64      128.66     23.12 o 
   4 -13  11       71.46       86.45     19.60 o 
  -2 -12  11       87.99       73.13     19.73 o 
  -1 -12  11       11.63       15.15     10.39 o 
   0 -12  11        0.47        4.48      9.95 o 
   1 -12  11        3.79        5.85     12.82 o 
   2 -12  11       77.12       65.21     18.72 o 
   3 -12  11        2.75       16.84     18.09 o 
   4 -12  11       88.59       82.55     19.22 o 
   5 -12  11       67.68       94.61     20.98 o 
   6 -12  11       36.94       19.35     20.48 o 
  -4 -11  11       84.17       72.37     18.60 o 
  -3 -11  11        9.37        0.75     15.33 o 
  -2 -11  11       60.34       66.72     18.85 o 
  -1 -11  11      239.08      276.74     17.91 o 
   0 -11  11      114.58      153.58     22.24 o 
   1 -11  11      178.57      202.29     19.04 o 
   2 -11  11       23.41       41.09     16.96 o 
   3 -11  11      580.41      581.50     31.66 o 
   4 -11  11        0.03       -2.51     13.57 o 
   5 -11  11       82.23      119.11     17.97 o 
   6 -11  11       78.95       79.03     19.22 o 
   7 -11  11        2.65       -1.01     15.08 o 
  -5 -10  11       15.51       14.32     14.70 o 
  -4 -10  11       39.40       25.88     22.62 o 
  -3 -10  11      162.70      150.27     19.73 o 
  -2 -10  11       83.35       75.89     15.08 o 
  -1 -10  11       44.95       34.86     11.97 o 
   0 -10  11      555.30      558.57     19.48 o 
   1 -10  11        2.23        4.20     10.38 o 
   2 -10  11      161.35      201.54     18.09 o 
   3 -10  11       10.88        1.01     16.33 o 
   4 -10  11      113.68      119.37     16.71 o 
   5 -10  11      116.25      110.95     18.09 o 
   6 -10  11       13.49       -0.38     17.34 o 
   7 -10  11       12.40        0.25     14.70 o 
  -5  -9  11       73.08       93.48     17.84 o 
  -4  -9  11      130.83       92.48     17.72 o 
  -3  -9  11       43.08       61.06     12.06 o 
  -2  -9  11        0.35       -0.88     13.82 o 
  -1  -9  11      443.25      493.41     17.43 o 
   0  -9  11       16.00       29.94      9.95 o 
   1  -9  11       35.29       44.14     10.95 o 
   2  -9  11       30.76       30.53     13.95 o 
   3  -9  11      328.35      432.23     26.26 o 
   4  -9  11      106.28      105.67     18.47 o 
   5  -9  11      119.26      147.51     17.84 o 
   6  -9  11       22.53       12.94     14.70 o 
   7  -9  11        5.76       -0.25     14.20 o 
  -6  -8  11       69.47       39.58     19.85 o 
  -5  -8  11        2.55       14.83     10.81 o 
  -4  -8  11       52.60       53.53     15.33 o 
  -3  -8  11       38.73       23.24     13.70 o 
  -2  -8  11      121.65      112.96     16.46 o 
  -1  -8  11       11.70       -2.43     13.51 o 
   0  -8  11      183.71      170.91     13.56 o 
   1  -8  11      812.20      914.40     27.38 o 
   2  -8  11      249.87      249.41     18.85 o 
   3  -8  11      608.34      584.01     25.76 o 
   4  -8  11       28.59       -4.27     16.21 o 
   5  -8  11       90.16      110.95     18.34 o 
   6  -8  11       19.80        4.77     16.46 o 
   7  -8  11       86.85       82.30     20.73 o 
   8  -8  11        3.30      -13.19     13.19 o 
  -7  -7  11       15.98       24.25     20.35 o 
  -6  -7  11        0.05        6.91     14.07 o 
  -5  -7  11       96.26       63.58     18.97 o 
  -4  -7  11      137.77      130.92     19.73 o 
  -3  -7  11       43.94       33.67     14.83 o 
  -2  -7  11       82.94       92.48     16.21 o 
  -1  -7  11      331.00      332.67     15.81 o 
   0  -7  11      404.32      468.38     17.84 o 
   1  -7  11      700.98      683.65     19.78 o 
   2  -7  11       79.60      121.50     18.34 o 
   3  -7  11      192.22      212.34     21.99 o 
   4  -7  11      629.07      642.18     24.00 o 
   5  -7  11      120.82      166.11     19.35 o 
   6  -7  11      268.15      284.34     22.11 o 
   7  -7  11        0.51        1.13     12.82 o 
   8  -7  11       10.61       -0.13     17.46 o 
  -7  -6  11        1.82      -15.71     15.71 o 
  -6  -6  11       52.79       36.06     16.84 o 
  -5  -6  11        0.83        4.40     11.06 o 
  -4  -6  11      228.55      207.44     20.48 o 
  -3  -6  11       10.14       29.28     15.33 o 
  -2  -6  11      224.59      218.38     17.72 o 
  -1  -6  11       40.13       39.62     10.55 o 
   0  -6  11       32.11       50.64     10.30 o 
   1  -6  11     1030.80      962.95     53.84 o 
   2  -6  11       10.85        0.50     13.95 o 
   3  -6  11      451.07      467.28     23.75 o 
   4  -6  11       19.61        6.78     11.06 o 
   5  -6  11      278.14      275.67     20.86 o 
   6  -6  11       52.16        4.15     13.95 o 
   7  -6  11       41.81       21.99     17.97 o 
   8  -6  11        9.65        8.42     19.35 o 
  -7  -5  11       24.33       21.61     17.72 o 
  -6  -5  11       20.06       -0.50     16.96 o 
  -5  -5  11      205.17      180.05     17.34 o 
  -4  -5  11        1.85      -10.30     10.30 o 
  -3  -5  11        1.52        0.38     10.30 o 
  -2  -5  11      398.45      396.29     20.86 o 
  -1  -5  11       20.18       23.28      8.35 o 
   0  -5  11     1404.62     1397.52     45.22 o 
   1  -5  11       20.12       24.09      9.60 o 
   2  -5  11      351.29      375.06     23.50 o 
   3  -5  11        8.30       19.60     15.83 o 
   4  -5  11      465.47      493.92     22.99 o 
   5  -5  11        3.65        0.63     13.57 o 
   6  -5  11      257.91      301.30     25.00 o 
   7  -5  11       14.03       -0.50     17.72 o 
   8  -5  11        7.04       -6.28     17.72 o 
  -8  -4  11       29.17       27.27     19.22 o 
  -7  -4  11        0.07       -3.27     12.31 o 
  -6  -4  11       34.29       57.80     19.10 o 
  -5  -4  11       68.81       64.71     14.32 o 
  -4  -4  11       95.47       96.87     14.95 o 
  -3  -4  11      196.24      157.31     17.46 o 
  -2  -4  11       48.17       57.30     16.96 o 
  -1  -4  11      265.04      238.29     13.19 o 
   0  -4  11      645.24      638.21     27.58 o 
   1  -4  11      636.23      695.61     22.38 o 
   2  -4  11      123.12      124.27     18.22 o 
   3  -4  11       28.55       17.72     13.70 o 
   4  -4  11        0.72       -4.77     13.44 o 
   5  -4  11       10.44      -11.31     11.31 o 
   6  -4  11       60.02       22.87     16.08 o 
   7  -4  11       13.96        5.78     13.44 o 
   8  -4  11       15.08       25.00     22.87 o 
  -8  -3  11        6.39       13.19     15.08 o 
  -7  -3  11        4.06       12.94     13.07 o 
  -6  -3  11       29.50       55.79     14.70 o 
  -5  -3  11       51.96       45.61     14.20 o 
  -4  -3  11      254.56      256.95     17.84 o 
  -3  -3  11        5.17        2.64     11.43 o 
  -2  -3  11      420.69      374.68     20.86 o 
  -1  -3  11        6.35       14.12      7.59 o 
   0  -3  11      327.77      344.44     14.19 o 
   1  -3  11       17.38        8.97      9.36 o 
   2  -3  11       83.51       76.39     12.82 o 
   3  -3  11      219.19      211.72     18.09 o 
   4  -3  11       27.39       25.26     15.45 o 
   5  -3  11       14.23      -13.95     13.95 o 
   6  -3  11       60.23        8.04     14.95 o 
   7  -3  11       44.05       25.51     23.62 o 
  -8  -2  11        4.60      -10.68     15.58 o 
  -7  -2  11       20.20       21.11     20.10 o 
  -6  -2  11        1.98        4.77     12.06 o 
  -5  -2  11      143.37      155.68     16.21 o 
  -4  -2  11       15.74        8.92     16.84 o 
  -3  -2  11      271.78      268.63     18.60 o 
  -2  -2  11       58.69       56.92     13.57 o 
  -1  -2  11      724.15      707.22     22.55 o 
   0  -2  11        2.18        1.92     10.87 o 
   1  -2  11      938.27     1005.53     30.87 o 
   2  -2  11       95.92       81.92     16.84 o 
   3  -2  11       74.51       63.33     15.20 o 
   4  -2  11      292.69      199.53     19.22 o 
   5  -2  11        1.91        7.04     12.69 o 
   6  -2  11      110.20       96.50     22.11 o 
   7  -2  11        3.34      -10.05     11.43 o 
  -8  -1  11       10.54       17.47     18.60 o 
  -7  -1  11        0.65      -13.19     13.19 o 
  -6  -1  11       32.41       40.58     14.58 o 
  -5  -1  11       90.45       93.98     15.08 o 
  -4  -1  11      429.68      383.73     22.74 o 
  -3  -1  11        4.15       15.96     11.56 o 
  -2  -1  11      685.44      675.98     32.17 o 
  -1  -1  11        4.47        6.42     18.09 o 
   0  -1  11       42.47       66.95     15.83 o 
   1  -1  11      133.94      164.97     12.26 o 
   2  -1  11       65.45       56.29     13.82 o 
   3  -1  11      387.98      347.67     25.38 o 
   4  -1  11      201.22      133.56     16.96 o 
   5  -1  11      306.01      311.98     27.64 o 
   6  -1  11        0.02       -3.02     10.30 o 
   7  -1  11       54.51        6.41     23.37 o 
  -8   0  11       12.76      -10.30     16.46 o 
  -7   0  11      199.52      152.66     21.49 o 
  -6   0  11        2.55      -13.19     14.20 o 
  -5   0  11       83.64       94.36     16.59 o 
  -4   0  11       52.08       61.57     14.20 o 
  -3   0  11      323.81      292.63     21.61 o 
  -2   0  11       30.80       17.59     15.96 o 
  -1   0  11      357.79      417.98     34.93 o 
   0   0  11      404.25      451.07     17.99 o 
   1   0  11        0.72       -9.81      9.81 o 
   2   0  11       82.15      109.06     17.21 o 
   3   0  11       60.29       52.40     13.07 o 
   4   0  11      218.23      232.45     26.26 o 
   5   0  11        0.51       -9.42      9.42 o 
   6   0  11       95.10        0.13     26.39 o 
   7   0  11        2.22      -10.68     14.45 o 
  -8   1  11       78.73       52.14     17.72 o 
  -7   1  11        9.09       -1.76     12.19 o 
  -6   1  11       39.75       29.40     17.21 o 
  -5   1  11       38.81       22.74     16.84 o 
  -4   1  11      214.73      189.35     17.84 o 
  -3   1  11      157.54      164.35     18.34 o 
  -2   1  11      363.09      375.18     26.64 o 
  -1   1  11     2377.23     2735.78     80.19 o 
   0   1  11      403.29      455.79     17.76 o 
   1   1  11        4.31        2.52     19.04 o 
   2   1  11       60.67       62.45     17.46 o 
   3   1  11      302.29      322.29     21.11 o 
   4   1  11        6.80      -10.81     10.81 o 
   5   1  11      123.78       50.01     27.01 o 
   6   1  11       76.47       30.66     23.37 o 
  -8   2  11        4.32        4.27     15.45 o 
  -7   2  11       26.92       23.12     15.71 o 
  -6   2  11       44.29       44.10     14.70 o 
  -5   2  11       62.77       74.76     13.32 o 
  -4   2  11      121.91      114.97     17.09 o 
  -3   2  11       20.33       16.59     14.95 o 
  -2   2  11     1215.79     1270.04     59.93 o 
  -1   2  11      448.52      462.80     19.92 o 
   0   2  11       47.96       52.92      9.90 o 
   1   2  11       37.08       12.72     11.10 o 
   2   2  11        3.01       10.68     13.32 o 
   3   2  11        3.76       19.35     12.06 o 
   4   2  11      167.00      166.73     23.37 o 
   5   2  11       22.99       13.82     12.82 o 
   6   2  11        6.39       20.48     12.19 o 
  -7   3  11       10.72       -7.04     13.95 o 
  -6   3  11       63.02       59.43     20.23 o 
  -5   3  11      130.35      167.11     16.96 o 
  -4   3  11        8.11        1.38     12.94 o 
  -3   3  11      120.07      141.35     16.59 o 
  -2   3  11        0.20       -0.38     11.56 o 
  -1   3  11      214.29      285.34     16.29 o 
   0   3  11       21.78       31.00     11.36 o 
   1   3  11      278.45      323.93     22.99 o 
   2   3  11        8.84       11.69     14.70 o 
   3   3  11      195.05      200.91     23.87 o 
   4   3  11       17.33      -14.95     16.84 o 
   5   3  11       35.39       23.24     22.49 o 
  -7   4  11       20.55       35.06     17.46 o 
  -6   4  11       21.11       14.70     18.97 o 
  -5   4  11       26.50       22.99     11.69 o 
  -4   4  11       23.41       33.80     12.69 o 
  -3   4  11       10.25        7.41     15.20 o 
  -2   4  11      403.23      421.04     26.01 o 
  -1   4  11       23.27       16.76     13.43 o 
   0   4  11      416.44      394.13     18.74 o 
   1   4  11        0.91       -1.78      9.66 o 
   2   4  11       67.13      101.52     20.35 o 
   3   4  11       19.51       29.53     13.82 o 
   4   4  11       16.15        3.02     18.34 o 
  -6   5  11      153.39      144.49     20.98 o 
  -5   5  11       12.30       -0.75     15.33 o 
  -4   5  11       26.24      -10.30     17.72 o 
  -3   5  11      165.71      200.03     19.10 o 
  -2   5  11       28.57       46.74     19.60 o 
  -1   5  11      107.33      106.32     13.37 o 
   0   5  11       80.88      108.94     15.27 o 
   1   5  11       58.74       77.49     14.39 o 
   2   5  11      186.80      299.17     28.27 o 
   3   5  11       11.08       29.53     18.85 o 
  -6   6  11       10.53        8.29     15.33 o 
  -5   6  11       11.75        5.65     13.19 o 
  -4   6  11      204.51      170.25     23.12 o 
  -3   6  11       57.34       58.55     16.59 o 
  -2   6  11      129.36      162.21     22.74 o 
  -1   6  11      118.85      131.63     15.68 o 
   0   6  11        0.89        1.54      9.74 o 
   1   6  11      367.91      480.82     26.64 o 
   2   6  11       46.99       64.96     21.23 o 
  -4   7  11       53.95        9.42     18.60 o 
  -3   7  11       20.81       24.00     16.84 o 
  -2   7  11      124.70      133.94     21.61 o 
  -1   7  11        5.82       15.20     28.15 o 
   0   7  11      130.18      146.40     17.77 o 
  -1 -13  12       12.52       -1.23     11.92 o 
   0 -13  12       58.24       79.04     14.87 o 
   1 -13  12       79.72       81.74     14.61 o 
   2 -13  12       36.30       40.46     21.23 o 
   3 -13  12       53.84       50.38     20.10 o 
   4 -13  12       57.56       67.98     15.83 o 
  -2 -12  12       69.08       46.87     19.98 o 
  -1 -12  12       20.54       34.50     13.76 o 
   0 -12  12      140.07      139.09     14.66 o 
   1 -12  12      144.27      130.91     16.07 o 
   2 -12  12       80.30      117.61     23.24 o 
   3 -12  12       81.85      111.20     18.85 o 
   4 -12  12       12.03        9.05     16.96 o 
   5 -12  12       37.36       65.21     16.71 o 
   6 -12  12      218.60      235.09     29.90 o 
  -4 -11  12        8.26       30.28     13.95 o 
  -3 -11  12       46.09       42.22     16.59 o 
  -2 -11  12      149.70      176.53     23.37 o 
  -1 -11  12       71.21       77.87     15.20 o 
   0 -11  12      114.47      139.00     23.12 o 
   1 -11  12       73.10       46.28     12.69 o 
   2 -11  12       14.32        0.75     16.84 o 
   3 -11  12      189.24      194.38     21.49 o 
   4 -11  12       55.14       76.14     20.86 o 
   5 -11  12       87.81      100.52     17.72 o 
   6 -11  12       14.17       -5.53     16.33 o 
  -5 -10  12       45.57       55.91     17.97 o 
  -4 -10  12        2.16       -3.90     13.07 o 
  -3 -10  12       21.77       18.72     13.44 o 
  -2 -10  12      160.47      171.01     22.87 o 
  -1 -10  12       15.58       22.44     13.44 o 
   0 -10  12      298.48      293.85     18.05 o 
   1 -10  12        4.33        0.51     10.59 o 
   2 -10  12      283.85      308.21     24.38 o 
   3 -10  12       13.69       18.60     14.45 o 
   4 -10  12      216.15      211.21     21.99 o 
   5 -10  12        7.21       12.56     12.82 o 
   6 -10  12      166.83      155.17     20.35 o 
   7 -10  12        0.80       -8.67     13.57 o 
  -5  -9  12        1.78        5.40     12.44 o 
  -4  -9  12       41.18       57.80     14.32 o 
  -3  -9  12       56.50       55.16     18.22 o 
  -2  -9  12        3.37      -12.69     12.69 o 
  -1  -9  12      574.94      624.94     26.45 o 
   0  -9  12       50.07       55.69     10.14 o 
   1  -9  12      141.03      153.07     14.10 o 
   2  -9  12        2.29       14.32     12.56 o 
   3  -9  12      426.08      546.69     28.02 o 
   4  -9  12       27.94       -1.01     14.32 o 
   5  -9  12       23.12       25.38     14.20 o 
   6  -9  12       56.41       31.16     16.84 o 
   7  -9  12        3.25       15.71     12.06 o 
  -6  -8  12        1.90       27.77     12.31 o 
  -5  -8  12        8.59      -12.19     12.69 o 
  -4  -8  12       32.81       44.48     14.58 o 
  -3  -8  12       13.56        5.78     15.83 o 
  -2  -8  12       61.68       68.98     16.71 o 
  -1  -8  12       10.97       20.77      9.67 o 
   0  -8  12        5.18        3.47     14.01 o 
   1  -8  12       13.53       26.70     10.34 o 
   2  -8  12      487.19      572.32     24.12 o 
   3  -8  12      402.18      361.36     23.50 o 
   4  -8  12      178.30      119.87     17.59 o 
   5  -8  12       66.73       63.95     15.58 o 
   6  -8  12       44.91       65.09     21.36 o 
   7  -8  12        5.78        3.52     13.19 o 
  -6  -7  12       10.43      -11.81     11.81 o 
  -5  -7  12       14.23       12.31     12.56 o 
  -4  -7  12        4.97        5.28     15.58 o 
  -3  -7  12      104.72      111.07     17.21 o 
  -2  -7  12       21.39       31.91     12.56 o 
  -1  -7  12       89.77       83.65     11.83 o 
   0  -7  12       78.48       85.30     10.88 o 
   1  -7  12     1311.72     1316.75     46.68 o 
   2  -7  12       93.60       85.06     16.33 o 
   3  -7  12      372.25      347.79     24.00 o 
   4  -7  12      292.91      286.60     24.88 o 
   5  -7  12       42.00       27.01     17.46 o 
   6  -7  12       25.95       23.24     14.20 o 
   7  -7  12        7.46       14.83     12.94 o 
  -7  -6  12        3.47      -14.83     14.83 o 
  -6  -6  12       61.25       60.94     16.84 o 
  -5  -6  12       18.78       13.70     16.71 o 
  -4  -6  12      113.58      113.21     17.72 o 
  -3  -6  12      101.15       93.36     19.10 o 
  -2  -6  12      252.04      291.25     22.87 o 
  -1  -6  12       58.06       59.26     10.47 o 
   0  -6  12      352.13      354.04     15.22 o 
   1  -6  12      803.21      943.47    111.70 o 
   2  -6  12       31.30       57.42     15.96 o 
   3  -6  12      400.15      350.43     25.13 o 
   4  -6  12       42.63       34.93     18.22 o 
   5  -6  12      213.47      237.35     20.98 o 
   6  -6  12       44.09      -16.71     16.71 o 
   7  -6  12      126.56      126.78     22.62 o 
  -7  -5  12       17.56       42.47     17.72 o 
  -6  -5  12        5.19       12.44     14.58 o 
  -5  -5  12       83.73       96.87     14.95 o 
  -4  -5  12        2.90       -0.38     13.44 o 
  -3  -5  12      369.77      304.44     20.35 o 
  -2  -5  12      711.48      704.51     36.81 o 
  -1  -5  12      346.62      336.39     16.09 o 
   0  -5  12      430.09      433.39     18.97 o 
   1  -5  12      133.01      135.11     12.76 o 
   2  -5  12      158.68      161.08     17.46 o 
   3  -5  12       11.94        3.14     14.70 o 
   4  -5  12      192.41      192.12     20.61 o 
   5  -5  12       34.39       21.61     20.48 o 
   6  -5  12       68.34       23.37     15.96 o 
   7  -5  12       27.88        3.14     21.61 o 
  -7  -4  12        1.04      -11.31     11.31 o 
  -6  -4  12       18.05       18.72     12.56 o 
  -5  -4  12        6.11        9.17     11.94 o 
  -4  -4  12      627.31      666.18     32.29 o 
  -3  -4  12      444.51      419.54     23.37 o 
  -2  -4  12      208.32      202.29     17.46 o 
  -1  -4  12      423.42      424.94     19.65 o 
   0  -4  12      352.21      358.85     18.28 o 
   1  -4  12       22.58       30.51      9.57 o 
   2  -4  12      479.94      380.08     21.99 o 
   3  -4  12      433.13      503.09     26.26 o 
   4  -4  12       39.96        0.00     15.58 o 
   5  -4  12      258.36      216.99     25.13 o 
   6  -4  12       61.06       24.00     15.96 o 
   7  -4  12       66.01       42.85     26.89 o 
  -7  -3  12        5.87       11.31     13.32 o 
  -6  -3  12       27.54        6.78     19.60 o 
  -5  -3  12      255.77      244.64     24.75 o 
  -4  -3  12      193.04      200.03     20.10 o 
  -3  -3  12       19.58        3.39     15.20 o 
  -2  -3  12      291.27      294.52     19.35 o 
  -1  -3  12        6.24       -2.64     10.99 o 
   0  -3  12      454.55      492.29     17.50 o 
   1  -3  12      399.64      439.57     17.23 o 
   2  -3  12       33.40       37.95     12.94 o 
   3  -3  12       44.05        8.92     11.94 o 
   4  -3  12      551.23      410.87     23.24 o 
   5  -3  12      299.37      249.41     25.76 o 
   6  -3  12       66.44       23.24     17.09 o 
   7  -3  12       27.92       13.95     17.21 o 
  -7  -2  12        2.88       -3.64     14.58 o 
  -6  -2  12       16.89       -9.80     14.20 o 
  -5  -2  12      155.98      165.60     20.61 o 
  -4  -2  12        4.41        5.28      9.93 o 
  -3  -2  12      247.55      240.87     20.35 o 
  -2  -2  12       49.60       60.56     16.84 o 
  -1  -2  12      116.84      131.32     19.92 o 
   0  -2  12       34.62       56.06     10.40 o 
   1  -2  12       42.99       60.81     12.38 o 
   2  -2  12      347.81      373.55     21.86 o 
   3  -2  12      377.94      302.68     27.39 o 
   4  -2  12      349.31      348.55     28.52 o 
   5  -2  12       62.26       22.74     17.21 o 
   6  -2  12       86.36       47.62     20.61 o 
   7  -2  12        1.41      -10.55     13.57 o 
  -8  -1  12        8.08        3.27     17.21 o 
  -7  -1  12        8.90       10.18     12.31 o 
  -6  -1  12       38.68       27.39     13.57 o 
  -5  -1  12       28.17       11.69     13.82 o 
  -4  -1  12      204.17      210.08     17.84 o 
  -3  -1  12        0.43       11.06     11.31 o 
  -2  -1  12      442.93      420.17     24.38 o 
  -1  -1  12      279.91      285.27     21.99 o 
   0  -1  12      234.74      239.96     35.12 o 
   1  -1  12      152.95      132.57     12.67 o 
   2  -1  12      162.06      142.86     19.60 o 
   3  -1  12      133.99      106.17     16.96 o 
   4  -1  12       51.90       28.15     14.20 o 
   5  -1  12      115.25       96.37     18.85 o 
   6  -1  12        0.48        0.50     13.57 o 
  -7   0  12        5.21       -8.04     14.83 o 
  -6   0  12        9.51        7.16     15.33 o 
  -5   0  12      168.74      144.62     21.86 o 
  -4   0  12        6.79        5.78     14.70 o 
  -3   0  12      210.06      234.84     18.97 o 
  -2   0  12       56.12       74.38     16.33 o 
  -1   0  12     1718.42     1988.37     61.02 o 
   0   0  12      324.53      361.27     16.26 o 
   1   0  12      268.17      270.49     47.93 o 
   2   0  12      566.02      588.78     29.53 o 
   3   0  12        1.75       -6.16      9.80 o 
   4   0  12      215.90      213.10     22.62 o 
   5   0  12       11.80        2.14     12.94 o 
   6   0  12       67.46       10.55     22.62 o 
  -7   1  12       28.36       24.50     16.59 o 
  -6   1  12       44.16       35.43     14.95 o 
  -5   1  12       28.63       12.31     16.96 o 
  -4   1  12      344.25      358.22     23.75 o 
  -3   1  12       16.19      -12.31     13.19 o 
  -2   1  12     1256.40     1333.62     55.54 o 
  -1   1  12      900.79      995.74     37.13 o 
   0   1  12      187.35      208.54     14.11 o 
   1   1  12      234.76      279.43     37.19 o 
   2   1  12       43.38       43.10     16.46 o 
   3   1  12       77.00       85.69     16.59 o 
   4   1  12        2.80       -6.03     15.58 o 
   5   1  12       74.49       35.43     20.10 o 
  -7   2  12        1.48        6.03     13.95 o 
  -6   2  12       30.81       44.35     15.96 o 
  -5   2  12       74.39       75.39     20.35 o 
  -4   2  12      155.16      130.55     16.59 o 
  -3   2  12       11.98        2.89     12.69 o 
  -2   2  12       88.71       79.41     18.60 o 
  -1   2  12      187.42      215.65     15.81 o 
   0   2  12        2.67       26.63     28.40 o 
   1   2  12       22.75       23.66     10.94 o 
   2   2  12       67.96       92.98     21.86 o 
   3   2  12        1.83       19.10      9.55 o 
   4   2  12       19.30        5.78     14.95 o 
   5   2  12       72.75       67.35     24.38 o 
  -7   3  12       34.58       32.54     20.10 o 
  -6   3  12       28.00       42.72     12.82 o 
  -5   3  12       42.63       41.84     15.33 o 
  -4   3  12        6.00        4.77     12.06 o 
  -3   3  12       99.85       95.62     17.84 o 
  -2   3  12       98.29      110.70     19.22 o 
  -1   3  12      447.57      480.81     32.92 o 
   0   3  12       39.47       36.97     18.72 o 
   1   3  12       37.02       55.87     12.47 o 
   2   3  12       20.52       48.12     18.09 o 
   3   3  12       18.94       50.13     14.45 o 
   4   3  12       41.50       57.17     21.61 o 
  -6   4  12       84.11       37.32     17.84 o 
  -5   4  12      101.20      124.52     21.74 o 
  -4   4  12      311.94      297.16     27.39 o 
  -3   4  12        8.39        6.91     11.94 o 
  -2   4  12      215.94      241.62     24.75 o 
  -1   4  12        4.72        9.56     11.12 o 
   0   4  12      101.55      138.76     14.87 o 
   1   4  12      100.38      120.81     14.97 o 
   2   4  12        9.65       16.46     16.71 o 
   3   4  12      138.38      152.79     22.24 o 
  -6   5  12        3.13        2.01     12.69 o 
  -5   5  12      209.48      179.55     22.37 o 
  -4   5  12        0.04        5.78     13.44 o 
  -3   5  12      130.86      160.07     19.60 o 
  -2   5  12        4.46       -5.03     14.45 o 
  -1   5  12      125.48      140.31     15.92 o 
   0   5  12      190.18      231.33     19.16 o 
   1   5  12       75.48      102.06     15.06 o 
   2   5  12      116.51      188.97     25.38 o 
  -4   6  12       92.66       61.94     19.98 o 
  -3   6  12       66.62       63.83     18.97 o 
  -2   6  12        8.16        5.40     11.31 o 
  -1   6  12      145.79      149.92     17.36 o 
   0   6  12       65.44       79.73     20.98 o 
   1   6  12       16.92        8.73     11.75 o 
  -1 -13  13       15.19        4.03     12.62 o 
   0 -13  13       55.13       53.18     19.98 o 
   1 -13  13       44.00       62.43     13.68 o 
   2 -13  13       44.63       66.47     16.84 o 
   3 -13  13        2.53       12.44     17.46 o 
   4 -13  13        6.21        5.78     13.07 o 
  -2 -12  13        2.03       12.69     14.45 o 
  -1 -12  13       59.82       55.45     13.17 o 
   0 -12  13       15.95       43.32     12.38 o 
   1 -12  13      144.43      155.43     16.60 o 
   2 -12  13       75.29      102.40     21.11 o 
   3 -12  13       34.16       58.17     21.11 o 
   4 -12  13      198.75      194.38     25.63 o 
   5 -12  13       40.06       32.67     23.87 o 
  -3 -11  13       16.86       17.59     17.84 o 
  -2 -11  13      131.03       91.47     21.61 o 
  -1 -11  13       82.77       84.55     13.67 o 
   0 -11  13       48.81       59.43     13.72 o 
   1 -11  13      124.63      129.98     14.75 o 
   2 -11  13       13.98       -0.75     18.47 o 
   3 -11  13      313.61      365.63     25.76 o 
   4 -11  13       22.53        6.41     16.46 o 
   5 -11  13       32.97       15.45     16.46 o 
   6 -11  13        1.31        3.27     13.19 o 
  -4 -10  13       49.31       28.27     17.21 o 
  -3 -10  13       88.58       80.67     22.24 o 
  -2 -10  13       92.53      107.18     20.48 o 
  -1 -10  13        1.05        4.08     10.11 o 
   0 -10  13       98.18      116.33     18.53 o 
   1 -10  13      113.09      128.54     30.72 o 
   2 -10  13      231.02      282.08     25.88 o 
   3 -10  13        1.09        3.39     14.32 o 
   4 -10  13       91.25       74.89     21.11 o 
   5 -10  13        9.88      -16.08     16.08 o 
   6 -10  13       36.48       25.38     14.70 o 
  -5  -9  13        4.74        5.03     11.94 o 
  -4  -9  13       16.29        3.27     17.09 o 
  -3  -9  13       35.11       15.96     14.58 o 
  -2  -9  13       19.13        1.38     18.60 o 
  -1  -9  13      359.14      391.58     35.18 o 
   0  -9  13      142.36      122.54     13.00 o 
   1  -9  13      141.15      110.04     13.63 o 
   2  -9  13      247.10      243.38     21.23 o 
   3  -9  13      228.22      269.64     24.50 o 
   4  -9  13        6.39        1.51     11.43 o 
   5  -9  13       85.02      120.24     19.48 o 
   6  -9  13        5.14      -11.18     11.18 o 
  -5  -8  13        2.15        6.41     11.43 o 
  -4  -8  13       66.31       57.30     19.73 o 
  -3  -8  13       17.30       56.54     17.46 o 
  -2  -8  13      228.94      268.76     24.25 o 
  -1  -8  13      958.60     1008.95     36.96 o 
   0  -8  13       58.81       86.17     12.27 o 
   1  -8  13        6.79       13.93     11.58 o 
   2  -8  13      334.78      364.13     26.89 o 
   3  -8  13        0.47        7.41     12.06 o 
   4  -8  13      145.94      140.47     20.73 o 
   5  -8  13       66.45       74.01     18.60 o 
   6  -8  13        6.30       -1.26     12.06 o 
   7  -8  13        0.40        4.02     14.07 o 
  -6  -7  13       14.10        7.16     14.58 o 
  -5  -7  13       32.31       25.76     17.09 o 
  -4  -7  13        0.10       -5.65     11.69 o 
  -3  -7  13       67.52       35.94     15.71 o 
  -2  -7  13      136.02      149.27     20.23 o 
  -1  -7  13      367.15      335.35     19.41 o 
   0  -7  13       12.61       33.39     14.89 o 
   1  -7  13      157.56      202.66     14.17 o 
   2  -7  13      545.23      572.70     27.89 o 
   3  -7  13      202.52      218.12     24.88 o 
   4  -7  13      355.72      335.73     22.62 o 
   5  -7  13        0.95       -0.38     13.70 o 
   6  -7  13       92.36      124.64     20.86 o 
   7  -7  13       86.06       85.57     27.14 o 
  -6  -6  13        5.61       12.31     13.95 o 
  -5  -6  13       37.33       30.91     15.71 o 
  -4  -6  13      155.16      154.04     20.98 o 
  -3  -6  13       25.48       35.06     14.32 o 
  -2  -6  13      444.05      406.09     24.50 o 
  -1  -6  13      245.81      263.12     15.24 o 
   0  -6  13       56.74       59.99     14.89 o 
   1  -6  13      448.87      439.47     17.55 o 
   2  -6  13      126.12      121.63     16.84 o 
   3  -6  13      208.32      150.15     17.46 o 
   4  -6  13       53.09       42.97     16.96 o 
   5  -6  13      148.33      120.62     24.63 o 
   6  -6  13        1.97       -0.88     13.57 o 
   7  -6  13       40.48      -19.60     19.60 o 
  -7  -5  13       28.08       35.43     18.60 o 
  -6  -5  13        2.65       -1.01     13.82 o 
  -5  -5  13       58.01       59.81     15.58 o 
  -4  -5  13       67.07       59.68     16.96 o 
  -3  -5  13       21.05       22.24     13.70 o 
  -2  -5  13       53.41       70.11     16.71 o 
  -1  -5  13      247.27      247.53     15.37 o 
   0  -5  13       27.19       22.43     11.95 o 
   1  -5  13        9.96       25.32      9.65 o 
   2  -5  13      199.26      231.69     22.11 o 
   3  -5  13        2.34       14.70     12.19 o 
   4  -5  13      370.87      300.42     26.89 o 
   5  -5  13       11.94        1.88     15.08 o 
   6  -5  13       63.33       54.28     20.86 o 
   7  -5  13        1.52        4.27     12.82 o 
  -7  -4  13        0.40       -0.75     14.07 o 
  -6  -4  13       52.04       47.75     16.08 o 
  -5  -4  13       67.69       73.25     18.22 o 
  -4  -4  13       58.27       37.82     15.71 o 
  -3  -4  13      125.52      109.69     16.59 o 
  -2  -4  13      162.54      138.97     16.71 o 
  -1  -4  13      169.74      157.43     14.39 o 
   0  -4  13        7.33        4.07     17.46 o 
   1  -4  13      295.36      370.68     64.77 o 
   2  -4  13        5.35       -2.76     11.31 o 
   3  -4  13       43.15       70.49     14.70 o 
   4  -4  13        5.67        9.67     11.94 o 
   5  -4  13       80.48       50.76     20.35 o 
   6  -4  13       11.31        1.26     14.32 o 
   7  -4  13       64.20       45.23     22.11 o 
  -7  -3  13       15.35        6.03     16.08 o 
  -6  -3  13       82.61       57.04     17.46 o 
  -5  -3  13       38.18       51.14     19.60 o 
  -4  -3  13      138.42      113.46     18.22 o 
  -3  -3  13       34.47       41.71     16.33 o 
  -2  -3  13       77.12       48.37     14.20 o 
  -1  -3  13      159.44      143.13     13.07 o 
   0  -3  13       38.87       46.69     11.75 o 
   1  -3  13      609.83      587.78     19.98 o 
   2  -3  13      305.37      310.35     24.75 o 
   3  -3  13      216.07      215.99     19.22 o 
   4  -3  13      201.57      187.59     20.23 o 
   5  -3  13      128.17      107.18     25.13 o 
   6  -3  13       74.31       27.52     17.46 o 
  -7  -2  13       60.35       45.61     17.84 o 
  -6  -2  13       24.71       35.56     17.21 o 
  -5  -2  13       23.66       16.33     13.32 o 
  -4  -2  13       29.33       23.24     18.47 o 
  -3  -2  13       56.56       47.49     16.71 o 
  -2  -2  13       31.48       67.47     15.33 o 
  -1  -2  13      239.47      187.21     20.79 o 
   0  -2  13        8.46      -10.08     10.64 o 
   1  -2  13      363.67      353.46     48.12 o 
   2  -2  13      832.89      808.16     44.98 o 
   3  -2  13      282.48      270.14     23.87 o 
   4  -2  13       80.41       72.62     18.22 o 
   5  -2  13       15.05       16.21     14.20 o 
   6  -2  13       18.72       -8.04     16.08 o 
  -7  -1  13        1.50       -4.40     13.57 o 
  -6  -1  13       72.79       65.46     17.72 o 
  -5  -1  13       11.94       23.87     10.55 o 
  -4  -1  13       90.15       95.87     20.73 o 
  -3  -1  13        3.18        3.39     11.81 o 
  -2  -1  13      190.66      163.47     20.98 o 
  -1  -1  13      102.12      111.13     13.76 o 
   0  -1  13       14.78        6.69     31.29 o 
   1  -1  13       96.44      101.05     15.14 o 
   2  -1  13       18.10       28.15     14.58 o 
   3  -1  13      148.56      150.02     20.86 o 
   4  -1  13        6.74       20.23     12.44 o 
   5  -1  13      115.69       87.32     18.60 o 
   6  -1  13        6.80       11.06     13.44 o 
  -7   0  13       31.32       35.56     15.96 o 
  -6   0  13        1.44       -3.14     12.94 o 
  -5   0  13       90.75       75.89     16.33 o 
  -4   0  13        0.13      -13.95     13.95 o 
  -3   0  13      778.49      753.88     39.58 o 
  -2   0  13      822.72      839.33     34.30 o 
  -1   0  13       55.99       79.72     14.76 o 
   0   0  13       28.77       24.01     14.95 o 
   1   0  13      160.98      166.60     14.90 o 
   2   0  13      345.95      358.60     26.39 o 
   3   0  13       64.69       59.68     16.21 o 
   4   0  13      315.03      321.28     37.07 o 
   5   0  13       33.49       21.36     16.08 o 
  -7   1  13        1.04        7.41     15.20 o 
  -6   1  13       56.86       37.69     15.33 o 
  -5   1  13       13.57       27.27     14.95 o 
  -4   1  13      484.74      438.26     28.65 o 
  -3   1  13     1033.38      935.07     37.69 o 
  -2   1  13        5.09       -7.79     15.58 o 
  -1   1  13       25.44       57.48     12.41 o 
   0   1  13        4.24      -10.84     10.96 o 
   1   1  13      170.55      171.64     29.84 o 
   2   1  13       52.94       73.13     19.48 o 
   3   1  13       86.41      112.58     20.35 o 
   4   1  13       35.68       11.43     22.49 o 
   5   1  13       12.83        3.77     15.45 o 
  -6   2  13        8.68       17.21     14.70 o 
  -5   2  13       33.10       46.99     20.10 o 
  -4   2  13      142.51      100.52     18.97 o 
  -3   2  13        3.53       -0.63     11.69 o 
  -2   2  13      146.78      140.60     19.73 o 
  -1   2  13       70.70       80.74     13.04 o 
   0   2  13        2.21        8.81     11.99 o 
   1   2  13       46.31       53.65     13.22 o 
   2   2  13      101.94      137.08     21.36 o 
   3   2  13        5.45       -4.52     10.43 o 
   4   2  13       45.19       -8.54     19.22 o 
  -6   3  13        0.20       -7.16     12.44 o 
  -5   3  13       34.34       50.26     13.82 o 
  -4   3  13       74.39       60.44     16.21 o 
  -3   3  13       80.53       64.71     17.59 o 
  -2   3  13       91.35       60.19     19.73 o 
  -1   3  13       16.22       24.61     11.72 o 
   0   3  13        0.97        8.05     11.55 o 
   1   3  13       58.59       72.54     13.89 o 
   2   3  13        9.28        7.66     17.21 o 
   3   3  13      139.86      181.06     23.24 o 
  -5   4  13        7.81      -11.18     13.95 o 
  -4   4  13       51.86       52.40     15.96 o 
  -3   4  13        3.88        6.53     16.33 o 
  -2   4  13      107.27      116.10     18.85 o 
  -1   4  13       12.48       24.08     12.92 o 
   0   4  13      110.56      198.04     62.57 o 
   1   4  13      101.94      139.55     17.01 o 
   2   4  13       34.84       68.48     23.37 o 
  -4   5  13        0.36      -10.81     12.94 o 
  -3   5  13       85.29       85.19     19.48 o 
  -2   5  13       69.27       92.35     18.47 o 
  -1   5  13      251.72      328.77     27.83 o 
   0   5  13      267.50      367.15     23.31 o 
   1   5  13        0.72       -1.51     16.90 o 
   0 -13  14       53.51       58.06     14.67 o 
   1 -13  14        0.39        3.87     13.46 o 
   2 -13  14        4.01      -11.31     14.95 o 
   3 -13  14        6.04        8.29     16.71 o 
  -2 -12  14        5.22      -13.07     15.96 o 
  -1 -12  14       63.51       66.60     14.13 o 
   0 -12  14       25.68       18.28     14.97 o 
   1 -12  14       87.85      112.77     18.28 o 
   2 -12  14        4.42       -3.77     14.95 o 
   3 -12  14       64.84       62.82     18.22 o 
   4 -12  14      119.44      125.27     20.10 o 
  -3 -11  14        9.04       17.72     18.97 o 
  -2 -11  14       93.16      107.81     20.86 o 
  -1 -11  14       42.65       31.60     12.43 o 
   0 -11  14       87.51      126.27     15.55 o 
   1 -11  14      128.86      132.59     16.13 o 
   2 -11  14       35.54       49.38     17.72 o 
   3 -11  14       22.08       24.25     16.96 o 
   4 -11  14       48.68       85.44     17.97 o 
   5 -11  14       25.38       63.95     17.59 o 
  -4 -10  14       21.48       29.40     15.96 o 
  -3 -10  14       90.91       84.06     19.73 o 
  -2 -10  14       24.32       26.26     14.45 o 
  -1 -10  14       24.50       25.33     11.87 o 
   0 -10  14       64.41       52.99     13.02 o 
   1 -10  14       77.43       89.92     14.58 o 
   2 -10  14      183.84      209.96     24.38 o 
   3 -10  14        1.63      -10.93     12.19 o 
   4 -10  14      199.77      220.64     23.37 o 
   5 -10  14        0.15       -3.02     15.08 o 
   6 -10  14       33.62       61.94     17.09 o 
  -4  -9  14       12.07       12.94     15.08 o 
  -3  -9  14       55.29       52.65     19.10 o 
  -2  -9  14        0.84       -1.38     16.96 o 
  -1  -9  14       11.93       26.42     11.38 o 
   0  -9  14      166.28      168.88     23.50 o 
   1  -9  14      571.80      535.61     22.37 o 
   2  -9  14        4.38        8.17     16.96 o 
   3  -9  14       89.23       94.11     17.34 o 
   4  -9  14        2.35        5.15     15.45 o 
   5  -9  14        0.60        0.38     11.94 o 
   6  -9  14       13.24       -4.90     14.95 o 
  -5  -8  14        5.86        7.92     11.56 o 
  -4  -8  14       52.21       71.74     15.83 o 
  -3  -8  14        4.34        5.40     17.59 o 
  -2  -8  14       14.51       15.33     15.83 o 
  -1  -8  14      247.93      248.51     16.30 o 
   0  -8  14      125.67      140.64     17.78 o 
   1  -8  14        4.72        9.15     11.98 o 
   2  -8  14      212.22      239.74     22.37 o 
   3  -8  14       24.42       16.84     15.83 o 
   4  -8  14       15.66       10.43     13.07 o 
   5  -8  14       97.35      110.07     21.11 o 
   6  -8  14       22.10        7.54     16.08 o 
  -5  -7  14       87.93       97.25     23.12 o 
  -4  -7  14        0.57      -11.43     11.43 o 
  -3  -7  14       21.16       19.73     13.95 o 
  -2  -7  14       12.39       33.42     15.58 o 
  -1  -7  14      540.77      541.61     22.86 o 
   0  -7  14       28.63       39.20     12.26 o 
   1  -7  14      270.58      260.85     17.90 o 
   2  -7  14      482.84      507.99     28.90 o 
   3  -7  14      158.40      194.13     23.37 o 
   4  -7  14      179.68      167.36     19.60 o 
   5  -7  14       58.38       23.62     20.35 o 
   6  -7  14       99.83       70.99     18.09 o 
  -6  -6  14       11.90        3.27     16.33 o 
  -5  -6  14        2.59       -5.91     11.56 o 
  -4  -6  14      284.11      236.34     23.24 o 
  -3  -6  14        0.09        2.01     13.07 o 
  -2  -6  14      211.65      250.67     22.74 o 
  -1  -6  14       88.55       81.97     17.90 o 
   0  -6  14       26.31       23.35     23.06 o 
   1  -6  14      305.91      279.17     17.37 o 
   2  -6  14       40.60        1.76     16.21 o 
   3  -6  14      254.59      214.10     22.49 o 
   4  -6  14        2.09      -10.81     10.81 o 
   5  -6  14      229.34      214.10     28.90 o 
   6  -6  14        1.86       -9.17     11.56 o 
  -6  -5  14       26.67        5.53     16.59 o 
  -5  -5  14      196.98      154.67     21.49 o 
  -4  -5  14        9.79       -0.25     13.70 o 
  -3  -5  14      129.13      119.37     16.84 o 
  -2  -5  14        8.46       15.83     17.21 o 
  -1  -5  14       27.95       24.39     10.32 o 
   0  -5  14      538.97      571.00     22.25 o 
   1  -5  14      111.83      129.40     13.47 o 
   2  -5  14      112.13      111.95     20.73 o 
   3  -5  14       55.83       31.03     15.83 o 
   4  -5  14      309.96      307.21     27.14 o 
   5  -5  14       24.04        5.28     15.20 o 
   6  -5  14       71.84       37.69     20.48 o 
  -6  -4  14       60.86       53.02     17.21 o 
  -5  -4  14       36.80       22.11     14.95 o 
  -4  -4  14      103.71       96.50     18.85 o 
  -3  -4  14       73.66       75.89     14.95 o 
  -2  -4  14      202.51      197.77     19.35 o 
  -1  -4  14       43.94       40.32     11.21 o 
   0  -4  14      228.47      244.95     15.60 o 
   1  -4  14       39.18       66.60     11.86 o 
   2  -4  14      229.58      148.26     20.98 o 
   3  -4  14      608.87      584.14     29.53 o 
   4  -4  14        3.08       -3.14     12.44 o 
   5  -4  14       70.60       26.13     19.22 o 
   6  -4  14        4.19       -7.41     12.82 o 
  -6  -3  14       16.81        1.13     13.82 o 
  -5  -3  14       33.48       19.60     19.35 o 
  -4  -3  14        3.36       10.68     13.70 o 
  -3  -3  14        4.94        7.92     12.06 o 
  -2  -3  14       18.32       28.27     16.84 o 
  -1  -3  14      114.14      147.63     19.60 o 
   0  -3  14      271.92      300.48     16.75 o 
   1  -3  14       86.81       86.81     11.35 o 
   2  -3  14      549.15      492.04     28.40 o 
   3  -3  14       10.02        6.91     12.06 o 
   4  -3  14      130.03      110.07     17.97 o 
   5  -3  14       20.84        0.75     12.19 o 
   6  -3  14       14.45      -14.58     14.58 o 
  -7  -2  14        0.63       -7.41     14.45 o 
  -6  -2  14        4.84       -3.02     13.57 o 
  -5  -2  14       39.49       18.22     14.95 o 
  -4  -2  14       24.00       18.97     18.34 o 
  -3  -2  14      307.70      309.22     23.50 o 
  -2  -2  14        6.62        7.66     12.31 o 
  -1  -2  14       93.41       78.49     12.76 o 
   0  -2  14       37.81       47.18     11.46 o 
   1  -2  14      149.55      145.90     27.71 o 
   2  -2  14       51.93       42.22     17.72 o 
   3  -2  14       92.23       77.52     19.48 o 
   4  -2  14      103.25       71.87     23.12 o 
   5  -2  14        2.53       -5.03     13.32 o 
  -6  -1  14       42.35       -5.40     17.72 o 
  -5  -1  14       11.00        1.51     13.95 o 
  -4  -1  14       95.67       74.89     19.60 o 
  -3  -1  14      105.39      116.98     21.36 o 
  -2  -1  14      188.14      175.53     21.11 o 
  -1  -1  14        8.73        8.84     10.36 o 
   0  -1  14      394.62      446.45     20.08 o 
   1  -1  14      191.94      216.10     15.52 o 
   2  -1  14      157.70      180.56     20.23 o 
   3  -1  14      196.58      171.76     22.11 o 
   4  -1  14       24.48       10.05     15.33 o 
   5  -1  14       44.51        7.16     17.34 o 
  -6   0  14        8.07        1.51     16.84 o 
  -5   0  14       23.02       -3.02     15.58 o 
  -4   0  14       88.35       95.62     16.21 o 
  -3   0  14      540.86      516.29     28.27 o 
  -2   0  14        2.31       22.62     13.57 o 
  -1   0  14      281.42      309.49     18.41 o 
   0   0  14       60.87       82.82     13.06 o 
   1   0  14       45.66       65.37     13.32 o 
   2   0  14      132.15      164.60     20.48 o 
   3   0  14       10.35       28.52     15.08 o 
   4   0  14      149.71      153.16     29.28 o 
   5   0  14       68.35       51.14     19.85 o 
  -6   1  14       83.71       96.37     18.72 o 
  -5   1  14       15.87       11.31     16.08 o 
  -4   1  14       90.01       76.77     18.97 o 
  -3   1  14        0.74      -10.81     10.81 o 
  -2   1  14        0.78       -0.88      9.67 o 
  -1   1  14        7.46       -0.49     11.26 o 
   0   1  14       29.68       23.65     20.86 o 
   1   1  14       59.90       81.60     14.28 o 
   2   1  14        7.36        2.01     15.45 o 
   3   1  14      226.28      208.32     23.50 o 
   4   1  14       41.78       23.62     18.09 o 
  -6   2  14       20.65        8.80     17.09 o 
  -5   2  14        6.67       11.56     12.56 o 
  -4   2  14        0.68      -11.18     11.18 o 
  -3   2  14      108.05      123.64     19.10 o 
  -2   2  14        5.48       -3.14     13.07 o 
  -1   2  14        0.55       14.08     22.99 o 
   0   2  14       69.83       64.63     14.37 o 
   1   2  14       19.50       19.28     12.63 o 
   2   2  14      109.68      180.81     22.37 o 
   3   2  14        1.29       20.10     12.06 o 
  -5   3  14       32.67       46.36     19.22 o 
  -4   3  14       36.15        6.16     17.21 o 
  -3   3  14       70.94       43.47     18.47 o 
  -2   3  14        0.08       12.31     17.34 o 
  -1   3  14      160.47      193.07     17.48 o 
   0   3  14       39.63       33.65     13.54 o 
   1   3  14      214.22      252.39     18.88 o 
   2   3  14        0.56       31.41     17.46 o 
  -4   4  14       33.57       14.95     19.48 o 
  -3   4  14        0.41        1.51     17.46 o 
  -2   4  14      193.32      153.54     25.38 o 
  -1   4  14        1.87        9.38     13.54 o 
   0   4  14      105.65      149.84     17.50 o 
   1   4  14        1.75      -11.42     11.42 o 
  -1 -12  15       94.93      127.21     53.97 o 
   0 -12  15       12.38       23.33     13.99 o 
   1 -12  15      140.80      145.76     17.55 o 
   2 -12  15      197.45      222.77     26.13 o 
   3 -12  15        2.78        0.88     15.83 o 
  -2 -11  15       20.16        9.80     20.23 o 
  -1 -11  15        2.80       16.44     11.67 o 
   0 -11  15       81.89       72.34     15.90 o 
   1 -11  15       84.42       78.78     15.36 o 
   2 -11  15       13.00       27.89     20.48 o 
   3 -11  15       82.01      118.86     24.25 o 
   4 -11  15       13.32        5.40     18.34 o 
  -3 -10  15       45.20       32.04     23.37 o 
  -2 -10  15      119.71      119.99     20.35 o 
  -1 -10  15       32.44       53.91     12.52 o 
   0 -10  15      273.54      303.30     18.39 o 
   1 -10  15       70.03       52.39     14.84 o 
   2 -10  15       60.14       66.59     18.60 o 
   3 -10  15       16.12        4.02     13.44 o 
   4 -10  15       26.50       -5.65     14.83 o 
   5 -10  15        2.26        0.50     12.06 o 
  -4  -9  15       50.02       11.31     20.73 o 
  -3  -9  15      405.00      354.58     26.01 o 
  -2  -9  15       79.42       47.24     19.85 o 
  -1  -9  15        1.78       -3.60     10.44 o 
   0  -9  15        8.58       20.36     13.64 o 
   1  -9  15       26.07        6.75     13.04 o 
   2  -9  15        0.06       13.95     15.58 o 
   3  -9  15       82.52       99.26     20.48 o 
   4  -9  15       10.45       -3.77     12.31 o 
   5  -9  15        3.74        6.53     17.09 o 
  -4  -8  15       99.93      136.58     17.97 o 
  -3  -8  15        0.10       -5.78     14.07 o 
  -2  -8  15        7.88       -0.88     13.19 o 
  -1  -8  15        4.80       13.39     10.14 o 
   0  -8  15      476.52      459.90     20.29 o 
   1  -8  15        0.13        1.73     11.44 o 
   2  -8  15      294.69      311.23     28.27 o 
   3  -8  15       88.90       81.80     20.86 o 
   4  -8  15       83.77       81.42     22.37 o 
   5  -8  15       22.73        0.38     19.10 o 
  -5  -7  15       28.21       14.70     19.98 o 
  -4  -7  15       15.55       10.18     16.21 o 
  -3  -7  15      193.83      188.22     22.62 o 
  -2  -7  15       18.22       11.94     16.96 o 
  -1  -7  15      360.40      357.73     18.22 o 
   0  -7  15       33.50       23.44     11.39 o 
   1  -7  15      169.59      175.17     14.75 o 
   2  -7  15       75.09       93.48     18.60 o 
   3  -7  15       96.96       67.47     17.97 o 
   4  -7  15       79.17       61.94     23.87 o 
   5  -7  15       31.88       18.60     21.99 o 
   6  -7  15       14.79        7.16     18.34 o 
  -5  -6  15        7.21        6.78     14.58 o 
  -4  -6  15       91.18       83.81     18.09 o 
  -3  -6  15        0.41        1.13     12.69 o 
  -2  -6  15       11.70      -10.30     15.08 o 
  -1  -6  15      206.12      191.79     16.33 o 
   0  -6  15       88.18      114.46     18.85 o 
   1  -6  15      125.36      128.95     13.00 o 
   2  -6  15      199.67      256.32     25.63 o 
   3  -6  15      209.93      189.60     22.62 o 
   4  -6  15       18.22        6.91     17.97 o 
   5  -6  15       23.53        6.66     15.08 o 
   6  -6  15        3.92        2.39     12.06 o 
  -6  -5  15        6.41      -12.19     14.58 o 
  -5  -5  15       38.66       43.35     14.45 o 
  -4  -5  15        0.19       -0.88     11.81 o 
  -3  -5  15       52.09       51.77     18.60 o 
  -2  -5  15       57.25       65.46     14.45 o 
  -1  -5  15       68.07       65.77     15.64 o 
   0  -5  15      129.78      138.49     14.28 o 
   1  -5  15        0.98       18.53      9.50 o 
   2  -5  15      257.74      286.73     23.50 o 
   3  -5  15       18.56       31.54     15.83 o 
   4  -5  15       74.42       48.37     14.83 o 
   5  -5  15       42.98        2.76     14.20 o 
  -6  -4  15       32.41       30.03     15.58 o 
  -5  -4  15       12.81       10.18     17.84 o 
  -4  -4  15       42.01       29.78     15.20 o 
  -3  -4  15        1.55       -2.14     10.55 o 
  -2  -4  15       50.81       28.40     19.48 o 
  -1  -4  15      664.86      664.76     24.38 o 
   0  -4  15       52.57       74.60     13.13 o 
   1  -4  15      344.49      349.62     19.35 o 
   2  -4  15       41.05       36.81     18.09 o 
   3  -4  15      192.13      196.64     25.13 o 
   4  -4  15        5.77       -1.38     13.82 o 
   5  -4  15       51.38       24.63     18.85 o 
  -6  -3  15        8.58        5.03     13.95 o 
  -5  -3  15        3.66       -1.51     13.19 o 
  -4  -3  15       50.23       35.31     15.71 o 
  -3  -3  15       23.08       38.32     15.45 o 
  -2  -3  15       21.66       20.98     13.57 o 
  -1  -3  15       12.20       15.20     11.50 o 
   0  -3  15      721.84      702.63     25.30 o 
   1  -3  15        0.26       -1.40      9.81 o 
   2  -3  15      159.43      154.04     23.37 o 
   3  -3  15       73.19       41.34     19.48 o 
   4  -3  15       44.99       27.52     18.97 o 
   5  -3  15       26.01       17.34     16.08 o 
  -6  -2  15        7.28        8.54     16.33 o 
  -5  -2  15       33.17       26.26     16.21 o 
  -4  -2  15        2.69       -3.39     12.19 o 
  -3  -2  15       77.58       62.20     19.98 o 
  -2  -2  15       48.05       64.96     14.95 o 
  -1  -2  15      205.32      228.08     16.04 o 
   0  -2  15      169.52      216.41     15.37 o 
   1  -2  15      240.96      280.03     20.10 o 
   2  -2  15       99.47      117.98     21.49 o 
   3  -2  15      144.03      156.81     24.12 o 
   4  -2  15       14.97       11.56     15.33 o 
   5  -2  15       47.97       26.64     19.35 o 
  -6  -1  15       20.46        2.14     18.22 o 
  -5  -1  15       52.94       61.57     20.48 o 
  -4  -1  15      373.61      355.83     25.38 o 
  -3  -1  15      255.07      233.45     22.87 o 
  -2  -1  15       22.87       26.89     17.21 o 
  -1  -1  15        3.18        5.48     11.72 o 
   0  -1  15      267.96      318.04     32.35 o 
   1  -1  15       12.11        5.62     11.59 o 
   2  -1  15      177.44      238.23     27.89 o 
   3  -1  15        8.24        8.80     16.84 o 
   4  -1  15        2.08        7.04     13.07 o 
  -6   0  15       45.68       53.40     24.63 o 
  -5   0  15      528.42      441.78     29.65 o 
  -4   0  15      140.56      136.70     19.73 o 
  -3   0  15        6.57       -1.01     11.81 o 
  -2   0  15       79.73       75.77     20.23 o 
  -1   0  15      137.93      148.16     20.10 o 
   0   0  15       40.75       48.40     12.15 o 
   1   0  15       28.40       48.30     12.81 o 
   2   0  15      326.26      429.21     32.54 o 
   3   0  15       11.57       10.30     17.97 o 
   4   0  15       21.46       17.34     16.46 o 
  -5   1  15       56.49       18.34     18.60 o 
  -4   1  15       45.68       55.28     14.07 o 
  -3   1  15        3.40      -12.56     12.56 o 
  -2   1  15        2.88        6.91     13.07 o 
  -1   1  15       11.93       33.95     10.87 o 
   0   1  15       53.61       53.42     26.07 o 
   1   1  15      102.56      140.39     31.60 o 
   2   1  15        4.82       21.36     16.59 o 
   3   1  15        1.49       -8.67     11.06 o 
  -5   2  15       14.03        5.78     16.08 o 
  -4   2  15        0.85       -5.65     10.43 o 
  -3   2  15        0.48        5.28     14.32 o 
  -2   2  15       28.93       24.25     19.35 o 
  -1   2  15       12.30       -4.90     10.81 o 
   0   2  15       53.81       89.34     14.07 o 
   1   2  15       18.64       19.68     13.69 o 
   2   2  15       45.91       46.11     18.47 o 
  -3   3  15       44.75        8.80     19.10 o 
  -2   3  15        0.11        5.40     14.70 o 
  -1   3  15      104.16      115.69     16.81 o 
   0   3  15        1.34        0.84     11.94 o 
  -1 -11  16        8.53        3.78     12.62 o 
   0 -11  16       88.40      116.02     22.93 o 
   1 -11  16        9.33      -14.01     14.01 o 
   2 -11  16       94.80       65.09     22.62 o 
   3 -11  16       15.34       12.44     15.71 o 
  -2 -10  16        9.77       -7.04     15.96 o 
  -1 -10  16      225.74      201.71     19.38 o 
   0 -10  16       32.79       22.95     12.11 o 
   1 -10  16        8.91       10.71     11.86 o 
   2 -10  16       29.06       53.78     21.61 o 
   3 -10  16       13.48       -4.77     15.96 o 
   4 -10  16       48.52       14.07     16.21 o 
  -3  -9  16       43.19       25.00     22.62 o 
  -2  -9  16       23.81       19.48     19.22 o 
  -1  -9  16       53.59       64.56     31.35 o 
   0  -9  16       22.91       27.28     15.83 o 
   1  -9  16       56.81       83.81     27.01 o 
   2  -9  16        3.90       24.25     13.32 o 
   3  -9  16       79.23      100.77     21.11 o 
   4  -9  16        1.01       11.18     12.31 o 
  -4  -8  16        0.73        1.76     13.44 o 
  -3  -8  16       67.82       50.38     23.37 o 
  -2  -8  16       42.93       45.74     17.97 o 
  -1  -8  16       13.58       20.45     12.31 o 
   0  -8  16      355.57      366.74     19.32 o 
   1  -8  16        0.51       -0.21     12.63 o 
   2  -8  16      111.22      103.91     24.38 o 
   3  -8  16       14.74        6.78     15.71 o 
   4  -8  16      111.09       88.08     20.73 o 
   5  -8  16       77.91       57.30     20.86 o 
  -4  -7  16       15.86       13.19     13.57 o 
  -3  -7  16      107.50      110.70     20.35 o 
  -2  -7  16       32.99       25.51     16.21 o 
  -1  -7  16      265.35      260.37     17.60 o 
   0  -7  16       62.72       95.83     13.67 o 
   1  -7  16      189.83      193.27     16.92 o 
   2  -7  16      205.35      256.20     25.26 o 
   3  -7  16      266.06      330.20     28.65 o 
   4  -7  16       40.49       30.03     16.08 o 
   5  -7  16        0.61        1.13     12.31 o 
  -5  -6  16        1.92       -8.80     13.57 o 
  -4  -6  16       28.81       19.98     14.70 o 
  -3  -6  16       15.31       30.66     13.82 o 
  -2  -6  16      160.81      189.60     22.37 o 
  -1  -6  16       18.00       -1.02     12.42 o 
   0  -6  16      120.90      122.16     15.35 o 
   1  -6  16       40.24       45.83     14.21 o 
   2  -6  16      195.84      206.44     25.51 o 
   3  -6  16       16.00        8.42     14.83 o 
   4  -6  16       49.89       81.17     21.36 o 
   5  -6  16        2.10        9.67     13.95 o 
  -5  -5  16       31.40       23.62     14.07 o 
  -4  -5  16       11.90       -0.50     13.82 o 
  -3  -5  16        8.83       -2.51     14.83 o 
  -2  -5  16      350.88      371.92     28.15 o 
  -1  -5  16       52.43       53.10     12.04 o 
   0  -5  16        7.65       -4.54     11.37 o 
   1  -5  16      325.20      269.07     18.17 o 
   2  -5  16       61.92       51.52     17.21 o 
   3  -5  16       36.06       31.79     16.84 o 
   4  -5  16       29.84        6.53     19.10 o 
   5  -5  16       24.78       21.61     17.34 o 
  -5  -4  16       29.83        1.76     15.08 o 
  -4  -4  16       11.11       -6.66     11.43 o 
  -3  -4  16       89.11       92.60     17.59 o 
  -2  -4  16       12.59       35.43     13.57 o 
  -1  -4  16        3.31        0.18     10.77 o 
   0  -4  16      195.93      205.44     35.37 o 
   1  -4  16      107.75      137.26     14.79 o 
   2  -4  16       18.85       19.10     15.96 o 
   3  -4  16       48.78       25.26     20.35 o 
   4  -4  16        3.00       -6.03     11.69 o 
  -5  -3  16       46.42       80.92     17.46 o 
  -4  -3  16        2.68       -7.79     12.44 o 
  -3  -3  16        7.44       17.34     15.20 o 
  -2  -3  16      164.06      165.73     24.25 o 
  -1  -3  16        9.04       17.70     14.20 o 
   0  -3  16      157.77      161.94     17.01 o 
   1  -3  16        2.49       11.80      8.96 o 
   2  -3  16      171.87      225.03     21.86 o 
   3  -3  16       88.19       53.65     20.35 o 
   4  -3  16      163.97      139.85     27.27 o 
  -5  -2  16        4.53        0.88     16.21 o 
  -4  -2  16       10.72       -0.88     14.20 o 
  -3  -2  16       74.03       67.10     18.09 o 
  -2  -2  16       21.94       30.03     15.96 o 
  -1  -2  16      258.07      249.92     57.48 o 
   0  -2  16        0.04       18.20     10.62 o 
   1  -2  16      197.10      209.28     22.68 o 
   2  -2  16       31.51       36.31     16.84 o 
   3  -2  16       20.91       28.27     14.07 o 
   4  -2  16       65.63       31.29     17.97 o 
  -5  -1  16       79.19       79.41     18.72 o 
  -4  -1  16       12.08       18.60     12.69 o 
  -3  -1  16       27.21       10.55     15.58 o 
  -2  -1  16      112.61       96.12     22.62 o 
  -1  -1  16       13.95        5.67     11.77 o 
   0  -1  16      104.06      149.31     23.56 o 
   1  -1  16       81.48      111.31     23.50 o 
   2  -1  16      106.46      181.18     23.37 o 
   3  -1  16      273.86      251.92     27.64 o 
  -4   0  16       13.91       13.95     16.33 o 
  -3   0  16       15.84        6.28     13.82 o 
  -2   0  16        8.03        3.02     14.95 o 
  -1   0  16       50.46       50.21     15.08 o 
   0   0  16      140.86      149.51     16.34 o 
   1   0  16      170.72      237.59     24.69 o 
   2   0  16      186.76      234.96     25.13 o 
  -4   1  16        7.26       -5.15     14.95 o 
  -3   1  16       25.59       39.70     13.82 o 
  -2   1  16       32.08        2.89     17.59 o 
  -1   1  16       92.75      113.76     17.15 o 
   0   1  16       26.54       31.81     15.52 o 
   1   1  16       61.86       53.11     14.81 o 
  -3   2  16       28.29        7.41     20.35 o 
  -2   2  16      100.03      119.49     20.98 o 
  -1   2  16       39.38       39.42     14.31 o 
   0   2  16       42.96       77.67     15.55 o 
  -1 -10  17        7.16        6.38     11.74 o 
   0 -10  17       44.31       38.62     14.26 o 
   1 -10  17       15.88       18.69     13.70 o 
   2 -10  17       41.70       49.76     23.75 o 
   3 -10  17        0.05        4.02     14.07 o 
  -2  -9  17       80.99       68.60     20.10 o 
  -1  -9  17       28.13       15.11     15.01 o 
   0  -9  17       28.35        6.78     14.54 o 
   1  -9  17       95.55      109.95     16.10 o 
   2  -9  17        0.01        1.63     13.82 o 
   3  -9  17        5.87       24.25     14.45 o 
  -3  -8  17       30.44       11.94     21.11 o 
  -2  -8  17      105.17       85.19     22.11 o 
  -1  -8  17        1.90       -6.85     12.53 o 
   0  -8  17      150.75      151.89     42.22 o 
   1  -8  17        5.19        1.14     19.04 o 
   2  -8  17      108.59       72.88     21.61 o 
   3  -8  17        0.30       -5.53     13.57 o 
   4  -8  17       36.72       28.40     16.33 o 
  -3  -7  17      173.73      169.25     24.75 o 
  -2  -7  17        3.13        7.66     15.33 o 
  -1  -7  17      126.28      104.58     17.05 o 
   0  -7  17        0.50       -0.76     11.05 o 
   1  -7  17      209.38      224.99     30.97 o 
   2  -7  17       18.86       30.28     17.21 o 
   3  -7  17       28.22       13.57     15.96 o 
   4  -7  17        5.29        0.63     12.19 o 
  -4  -6  17       33.19       25.26     19.35 o 
  -3  -6  17        6.29        6.66     14.95 o 
  -2  -6  17       76.00       86.57     20.23 o 
  -1  -6  17       43.09       61.15     23.12 o 
   0  -6  17      215.97      224.85     18.39 o 
   1  -6  17       26.02       12.20     13.01 o 
   2  -6  17       30.68       28.77     19.10 o 
   3  -6  17        1.12        9.30     13.32 o 
   4  -6  17        2.95        2.64     11.81 o 
  -4  -5  17       64.83       56.16     22.37 o 
  -3  -5  17      216.23      165.85     24.25 o 
  -2  -5  17        6.50      -11.31     12.69 o 
  -1  -5  17      120.89      145.26     18.47 o 
   0  -5  17       21.22        7.79     28.96 o 
   1  -5  17       47.35       37.67     11.63 o 
   2  -5  17       30.71       27.77     18.34 o 
   3  -5  17       25.91       -8.17     19.60 o 
   4  -5  17        4.99       -1.63     14.58 o 
  -4  -4  17        0.49        8.67     10.18 o 
  -3  -4  17       26.04        2.51     16.21 o 
  -2  -4  17      192.09      179.30     24.75 o 
  -1  -4  17       81.06      125.07     15.38 o 
   0  -4  17       40.38       66.94     13.90 o 
   1  -4  17      187.40      183.32     16.15 o 
   2  -4  17        1.34       -4.65     11.94 o 
   3  -4  17       51.58       62.20     21.61 o 
  -4  -3  17       59.09       64.33     17.09 o 
  -3  -3  17       32.04       33.30     16.59 o 
  -2  -3  17      269.12      267.38     26.76 o 
  -1  -3  17       28.76       27.07     12.41 o 
   0  -3  17      165.79      187.69     27.52 o 
   1  -3  17        0.18       -6.58      8.84 o 
   2  -3  17       44.00       53.02     18.09 o 
   3  -3  17        2.40      -12.94     19.60 o 
  -4  -2  17        7.75        1.38     15.20 o 
  -3  -2  17       48.89       82.80     22.11 o 
  -2  -2  17        6.49       22.74     16.08 o 
  -1  -2  17       61.83       57.37     13.21 o 
   0  -2  17        0.49       -1.19     11.10 o 
   1  -2  17       49.95       66.47     13.54 o 
   2  -2  17       50.45       78.15     21.23 o 
  -4  -1  17       53.48       36.69     18.47 o 
  -3  -1  17        2.63        0.00     13.57 o 
  -2  -1  17       99.25      113.59     21.99 o 
  -1  -1  17       15.21        8.21     11.52 o 
   0  -1  17      326.82      438.58     33.67 o 
   1  -1  17        5.62        7.89     13.13 o 
   2  -1  17       26.55       22.37     16.21 o 
  -3   0  17       36.63       29.90     23.50 o 
  -2   0  17        0.14        2.64     12.19 o 
  -1   0  17       79.41       83.88     15.53 o 
   0   0  17       34.78       66.28     16.48 o 
   1   0  17        6.59       10.39     12.79 o 
   0  -9  18        2.40       10.06     13.28 o 
   1  -9  18       58.08       77.65     15.20 o 
  -2  -8  18      112.86       97.00     21.49 o 
  -1  -8  18        6.10       16.11     13.16 o 
   0  -8  18      221.32      224.82     19.95 o 
   1  -8  18       37.49       42.06     16.96 o 
   2  -8  18       77.43       70.99     24.75 o 
  -2  -7  18        2.47       -4.02     16.46 o 
  -1  -7  18       98.46      102.45     15.89 o 
   0  -7  18        4.53       -1.68     11.52 o 
   1  -7  18       55.10       71.21     25.63 o 
   2  -7  18        0.21      -13.32     13.32 o 
  -3  -6  18        1.48       -0.50     14.95 o 
  -2  -6  18        2.13        6.78     16.59 o 
  -1  -6  18       29.77       46.16     22.11 o 
   0  -6  18       69.48       79.28     14.44 o 
   1  -6  18        0.32       -9.17      9.17 o 
   2  -6  18       14.33      -12.94     12.94 o 
  -3  -5  18        0.80       10.18     13.19 o 
  -2  -5  18       12.84       30.03     13.32 o 
  -1  -5  18       70.33       60.24     15.59 o 
   0  -5  18        8.51       19.10     12.22 o 
   1  -5  18       10.86       33.64     11.08 o 
   2  -5  18       35.92       59.05     22.74 o 
  -3  -4  18        1.85       13.44     16.33 o 
  -2  -4  18       40.77       45.61     21.86 o 
  -1  -4  18       46.67       45.78     15.80 o 
   0  -4  18       25.20       58.31     21.61 o 
   1  -4  18      128.08      102.48     16.43 o 
   2  -4  18       20.19       32.42     18.34 o 
  -3  -3  18       42.68       34.80     14.70 o 
  -2  -3  18       46.04       65.09     20.10 o 
  -1  -3  18        9.81       12.51     11.44 o 
   0  -3  18      109.24      110.37     16.55 o 
   1  -3  18       28.00       31.09     13.50 o 
  -2  -2  18        1.31        1.76     17.84 o 
  -1  -2  18      159.65      174.81     18.63 o 
   0  -2  18        0.81       22.78     14.51 o 
                                                 
